# Supplementary material for: Development of a novel experimental technique for the measurement of residual wall layer thickness in water-oil displacement flows
Source: Sci Rep. 2023 Mar 20;13:4530. doi: 10.1038/s41598-023-31776-5 (PMC10027689; doi:10.1038/s41598-023-31776-5)
Supplement: Supplementary file 1 — Supplementary Information 1. [file 41598_2023_31776_MOESM1_ESM.dat]

###################################################################
# Supplementary Table S1.dat: Data used to generate Fig.3a in the article. 
#
# The 1st column (title "wavelength") is wavelength range used
# for UV-vis measurement in nanometer.
#
# The 2nd to 6th column (title "10ug/ml, 5ug/ml, 2ug/ml, 1ug/ml, 
# 0.5ug/ml") is absorbance for solution with concentrations of 
# 10, 5, 2, 1 and 0.1 microgram/ml respectively.
#
###################################################################

wavelength	10ug/ml	5ug/ml	2ug/ml	1ug/ml	0.5ug/ml
650	0.002008	0.001344	0.000048	0.000385	-0.000099
649	0.002061	0.001395	0.000055	0.000409	-0.00007
648	0.002095	0.001412	0.000049	0.000421	-0.000048
647	0.002127	0.001422	0.000064	0.000425	-0.00004
646	0.002186	0.001446	0.000079	0.000442	-0.000033
645	0.002237	0.001486	0.000102	0.000467	-0.000021
644	0.002261	0.001501	0.000117	0.000465	-0.000002
643	0.002272	0.001513	0.000136	0.000458	0.000016
642	0.002299	0.001517	0.000144	0.00047	0.000019
641	0.002338	0.001535	0.000159	0.000483	0.000011
640	0.002381	0.001569	0.000155	0.000499	0.000015
639	0.002413	0.001583	0.000169	0.000513	0.000023
638	0.002461	0.001623	0.000201	0.000519	0.000036
637	0.002494	0.001644	0.000222	0.000531	0.000037
636	0.00253	0.001673	0.000265	0.000556	0.000031
635	0.002562	0.001688	0.000298	0.000562	0.000028
634	0.002593	0.001694	0.000307	0.000549	0.000068
633	0.002638	0.001726	0.000317	0.000554	0.000086
632	0.00268	0.001758	0.000343	0.000593	0.000104
631	0.002732	0.001786	0.000369	0.000635	0.000111
630	0.002771	0.001796	0.000415	0.000649	0.000139
629	0.002834	0.001815	0.000447	0.000664	0.000148
628	0.002899	0.001851	0.000487	0.000669	0.000161
627	0.002963	0.001863	0.000531	0.000693	0.00018
626	0.003027	0.001902	0.000556	0.000708	0.000202
625	0.003122	0.00193	0.000574	0.000729	0.000229
624	0.003213	0.001992	0.000611	0.000739	0.000262
623	0.003312	0.002053	0.000646	0.000747	0.000277
622	0.003429	0.002103	0.00069	0.000774	0.000303
621	0.003571	0.00217	0.000731	0.000802	0.000327
620	0.003697	0.002231	0.000767	0.000833	0.00038
619	0.003844	0.002305	0.000811	0.00086	0.000392
618	0.00401	0.002389	0.000864	0.000906	0.000414
617	0.00422	0.00247	0.000898	0.000944	0.000449
616	0.004437	0.002561	0.000941	0.000957	0.000489
615	0.004685	0.002682	0.000994	0.000992	0.00052
614	0.004977	0.002834	0.001058	0.00103	0.000539
613	0.005266	0.002966	0.001103	0.001053	0.00057
612	0.005616	0.003125	0.001172	0.001085	0.000594
611	0.006023	0.003311	0.001242	0.001119	0.000644
610	0.006487	0.003518	0.001311	0.001158	0.00069
609	0.007022	0.003771	0.001434	0.001215	0.000755
608	0.00763	0.004062	0.00154	0.00128	0.000784
607	0.008306	0.004377	0.001688	0.001345	0.000834
606	0.009104	0.004747	0.001862	0.001434	0.000869
605	0.009968	0.005168	0.002086	0.001528	0.000934
604	0.010954	0.005646	0.002318	0.001663	0.000999
603	0.012085	0.006209	0.002629	0.001805	0.001074
602	0.013384	0.006843	0.002957	0.001992	0.001164
601	0.014818	0.007549	0.003382	0.00217	0.001277
600	0.016415	0.008354	0.003876	0.002405	0.001387
599	0.018182	0.009238	0.004447	0.002642	0.001496
598	0.020154	0.010232	0.005066	0.002903	0.001602
597	0.022398	0.011352	0.00578	0.003211	0.001741
596	0.024931	0.012601	0.006523	0.003532	0.00187
595	0.027793	0.014033	0.007303	0.003871	0.002038
594	0.030991	0.015607	0.008079	0.004175	0.002176
593	0.034574	0.01741	0.008871	0.004537	0.002386
592	0.038644	0.019405	0.009631	0.004974	0.002603
591	0.04329	0.021699	0.01049	0.005443	0.002861
590	0.048485	0.024236	0.011371	0.005935	0.003103
589	0.054274	0.027035	0.012379	0.006455	0.003462
588	0.060611	0.030119	0.013478	0.007031	0.003793
587	0.067563	0.03351	0.014702	0.007695	0.004177
586	0.074936	0.03707	0.016064	0.008241	0.004397
585	0.082901	0.040968	0.017557	0.008831	0.004508
584	0.091418	0.045106	0.019272	0.009319	0.004452
583	0.10126	0.049918	0.02101	0.010165	0.004861
582	0.112033	0.055208	0.02291	0.01112	0.005361
581	0.123749	0.060974	0.024983	0.012186	0.005922
580	0.136437	0.06725	0.027258	0.013384	0.006569
579	0.150172	0.074041	0.029815	0.014685	0.007274
578	0.164953	0.081366	0.032587	0.016134	0.008064
577	0.18077	0.089204	0.035609	0.017689	0.008895
576	0.197592	0.097587	0.038848	0.019371	0.009797
575	0.215462	0.106524	0.042258	0.021152	0.010707
574	0.234487	0.116007	0.045862	0.023017	0.011728
573	0.254695	0.12608	0.049719	0.025013	0.012775
572	0.276191	0.136847	0.053836	0.027145	0.013926
571	0.298883	0.148212	0.058205	0.029409	0.015118
570	0.322693	0.160149	0.062768	0.031777	0.016367
569	0.347581	0.172639	0.067557	0.034261	0.017666
568	0.373551	0.185692	0.07255	0.036844	0.018977
567	0.400773	0.199341	0.077779	0.039535	0.020366
566	0.42908	0.213553	0.083223	0.042356	0.021818
565	0.458076	0.228127	0.088787	0.045237	0.02335
564	0.487674	0.243033	0.09448	0.048194	0.024901
563	0.517626	0.258143	0.100251	0.0512	0.026468
562	0.548189	0.273523	0.10615	0.054271	0.028047
561	0.579327	0.28918	0.112154	0.057384	0.029667
560	0.611101	0.305162	0.118273	0.060566	0.0313
559	0.643237	0.321351	0.124472	0.063775	0.032986
558	0.675448	0.337605	0.130697	0.066987	0.03466
557	0.707596	0.353844	0.136904	0.070188	0.036317
556	0.739524	0.369985	0.143094	0.073367	0.037951
555	0.771498	0.38611	0.149281	0.076552	0.039579
554	0.803193	0.402099	0.155427	0.079746	0.041236
553	0.834302	0.417786	0.161445	0.082865	0.042821
552	0.86447	0.433054	0.167291	0.085891	0.044376
551	0.893604	0.447775	0.172913	0.088792	0.045851
550	0.921874	0.462009	0.178397	0.091575	0.047308
549	0.949117	0.47575	0.183736	0.094316	0.048703
548	0.975259	0.488965	0.188894	0.096951	0.05005
547	1.000124	0.501567	0.193827	0.09946	0.051327
546	1.023462	0.513456	0.198503	0.10182	0.052523
545	1.045385	0.524604	0.202948	0.104046	0.053631
544	1.065797	0.534974	0.207135	0.10613	0.054661
543	1.084841	0.544676	0.211097	0.108092	0.055634
542	1.102562	0.553712	0.21479	0.109948	0.056523
541	1.118654	0.562015	0.218178	0.111609	0.057356
540	1.133147	0.569512	0.221222	0.113137	0.058114
539	1.146137	0.576266	0.22396	0.114499	0.058794
538	1.15782	0.582311	0.226401	0.11572	0.059384
537	1.168157	0.587697	0.228575	0.116785	0.059909
536	1.177439	0.592476	0.230421	0.117724	0.060382
535	1.185178	0.596642	0.232013	0.118525	0.060817
534	1.191606	0.600181	0.233327	0.119194	0.061166
533	1.196907	0.603067	0.23442	0.119737	0.061457
532	1.201337	0.605465	0.235234	0.120183	0.061711
531	1.205038	0.607352	0.235818	0.120538	0.061914
530	1.207339	0.608722	0.236242	0.120765	0.062038
529	1.208714	0.609604	0.23644	0.120893	0.062107
528	1.209336	0.610121	0.236473	0.120951	0.062109
527	1.209411	0.610135	0.236352	0.120927	0.062098
526	1.209024	0.609866	0.236179	0.120839	0.06206
525	1.20788	0.609273	0.235916	0.120686	0.061995
524	1.205995	0.608377	0.235595	0.12049	0.061893
523	1.203303	0.607155	0.235168	0.120244	0.061774
522	1.20004	0.605568	0.234607	0.11993	0.061608
521	1.196368	0.603768	0.233934	0.11954	0.061399
520	1.192211	0.601706	0.233127	0.119125	0.061149
519	1.187465	0.59938	0.232206	0.118635	0.060881
518	1.182047	0.596703	0.231148	0.11809	0.060611
517	1.176153	0.593647	0.230005	0.117475	0.060308
516	1.169678	0.590422	0.228785	0.116822	0.059964
515	1.162522	0.586939	0.227444	0.11614	0.059594
514	1.154794	0.58318	0.225996	0.115394	0.059178
513	1.146577	0.579097	0.224379	0.114591	0.058765
512	1.13764	0.574636	0.222663	0.113685	0.058269
511	1.128093	0.569834	0.220825	0.112716	0.05777
510	1.117816	0.564611	0.218826	0.111652	0.057211
509	1.106894	0.559081	0.21671	0.11057	0.056625
508	1.095107	0.553172	0.214461	0.109381	0.056013
507	1.082729	0.546949	0.212076	0.108174	0.055355
506	1.069583	0.540458	0.209598	0.106894	0.054706
505	1.056081	0.533659	0.206957	0.105554	0.053994
504	1.042168	0.52656	0.204228	0.104131	0.053287
503	1.027629	0.519217	0.201416	0.10268	0.052517
502	1.012561	0.511598	0.198513	0.10115	0.051733
501	0.997034	0.503768	0.195493	0.09957	0.050899
500	0.980981	0.495667	0.192376	0.097978	0.050045
499	0.964397	0.487364	0.189176	0.096327	0.049189
498	0.947462	0.47883	0.185905	0.094672	0.048314
497	0.930307	0.470224	0.1826	0.092959	0.047428
496	0.912917	0.461429	0.179175	0.091196	0.046502
495	0.894978	0.452474	0.175718	0.089399	0.045562
494	0.876952	0.443399	0.172186	0.087593	0.044592
493	0.858774	0.434321	0.168637	0.085772	0.043631
492	0.840613	0.425237	0.165135	0.083925	0.042671
491	0.822619	0.416146	0.161654	0.082092	0.041734
490	0.804675	0.407094	0.15817	0.080306	0.040786
489	0.786779	0.398039	0.154697	0.078519	0.039843
488	0.768774	0.388907	0.151197	0.076702	0.038918
487	0.75092	0.37989	0.147698	0.074929	0.037984
486	0.73332	0.37096	0.144248	0.073164	0.037041
485	0.715875	0.362166	0.140811	0.071418	0.036109
484	0.698616	0.353422	0.13741	0.069651	0.035206
483	0.681204	0.344638	0.134009	0.067888	0.034294
482	0.663968	0.335912	0.130647	0.066133	0.033401
481	0.646843	0.3273	0.127295	0.064409	0.032496
480	0.630121	0.318872	0.124022	0.062719	0.031617
479	0.61359	0.31057	0.120814	0.061056	0.030741
478	0.597287	0.302375	0.117654	0.059412	0.029887
477	0.58111	0.294221	0.114498	0.057778	0.029047
476	0.565029	0.286112	0.111339	0.056152	0.028199
475	0.549054	0.278062	0.108177	0.054516	0.027358
474	0.533308	0.270135	0.105056	0.05293	0.026519
473	0.517744	0.262302	0.102005	0.05135	0.02569
472	0.502334	0.254535	0.09896	0.049797	0.024863
471	0.486952	0.246773	0.095933	0.048246	0.024032
470	0.471668	0.239084	0.092928	0.046682	0.023195
469	0.456619	0.231499	0.089989	0.045148	0.022378
468	0.441899	0.224093	0.087103	0.043659	0.021599
467	0.427628	0.216878	0.08428	0.042186	0.020818
466	0.413645	0.209817	0.081522	0.040752	0.02004
465	0.399979	0.202925	0.078824	0.039352	0.019296
464	0.38649	0.196125	0.076174	0.037979	0.018582
463	0.373275	0.189489	0.073541	0.036642	0.017864
462	0.36042	0.183004	0.070993	0.035341	0.017169
461	0.347841	0.17665	0.068521	0.034058	0.016477
460	0.33554	0.170419	0.066101	0.032807	0.015804
459	0.323398	0.164268	0.063701	0.031552	0.015126
458	0.311511	0.158252	0.061354	0.030311	0.014474
457	0.300017	0.152412	0.059082	0.029114	0.013827
456	0.288888	0.146778	0.056896	0.027946	0.013207
455	0.278232	0.141363	0.054772	0.026838	0.012594
454	0.267836	0.136111	0.05271	0.025755	0.012025
453	0.257721	0.130981	0.0507	0.024729	0.011426
452	0.247798	0.125936	0.048701	0.02368	0.010885
451	0.237659	0.120791	0.046486	0.022644	0.010412
450	0.22746	0.115602	0.044131	0.021605	0.010022
