# Supplementary material for: Development of a novel experimental technique for the measurement of residual wall layer thickness in water-oil displacement flows
Source: Sci Rep. 2023 Mar 20;13:4530. doi: 10.1038/s41598-023-31776-5 (PMC10027689; doi:10.1038/s41598-023-31776-5)
Supplement: Supplementary file 2 — Supplementary Information 2. [file 41598_2023_31776_MOESM2_ESM.dat]

###################################################################
# Supplementary Table S2: The calibration curve data used in Fig.3b
# in the article. 
#
# The 1st column (title "Concentration (ug/ml)") is the concentration of
# the samples.
#
# The 2nd column (title "Absorbance") is the measured absorbance
# from UV-vis.
#
###################################################################

Concentration (ug/ml)	Absorbance
20	2.2227734
10	1.2087648
5	0.6096896
2	0.2363372
1	0.120875
0.5	0.0620824
0.2	0.0270486
0.1	0.013308
0.05	0.0046836
0.02	0.005143
0.002	0.0018252
