# Supplementary material for: Development of a novel experimental technique for the measurement of residual wall layer thickness in water-oil displacement flows
Source: Sci Rep. 2023 Mar 20;13:4530. doi: 10.1038/s41598-023-31776-5 (PMC10027689; doi:10.1038/s41598-023-31776-5)
Supplement: Supplementary file 3 — Supplementary Information 3. [file 41598_2023_31776_MOESM3_ESM.dat]

###################################################################
# Supplementary Table S3: The data used to generate Fig. 6 in the article. 
#
# The 1st column (title "wavelength") is wavelength range used for
# UV-vis measurement in nanometers.
#
#
# The 2nd to 7th column (title "reference, sample 1, sample 2, 
# sample 3, sample 4, sample 5") is absorbance for reference solution
# and sample 1 to 5 respectively.
#
###################################################################

wavelength	reference	sample 1	sample 2	sample 3	sample 4	sample 5
560	0.05455	0.04103	0.02176	0.01712	0.01135	0.01391
559	0.05739	0.0435	0.02352	0.01836	0.01191	0.01431
558	0.06101	0.04419	0.02369	0.01849	0.01351	0.01444
557	0.0633	0.04622	0.02472	0.01934	0.01334	0.01565
556	0.06641	0.0484	0.0257	0.01999	0.01415	0.01633
555	0.06928	0.0494	0.02671	0.02016	0.01525	0.01591
554	0.0713	0.05002	0.02712	0.02072	0.01579	0.01624
553	0.074	0.05214	0.0282	0.02143	0.01648	0.01701
552	0.0767	0.05373	0.02861	0.02198	0.01687	0.01746
551	0.07908	0.05497	0.02965	0.02258	0.01797	0.01753
550	0.08179	0.05646	0.0301	0.02261	0.01842	0.01795
549	0.08414	0.05765	0.03079	0.02368	0.01877	0.01868
548	0.08602	0.05904	0.03139	0.0238	0.01949	0.01867
547	0.08797	0.06012	0.03229	0.02422	0.01962	0.01883
546	0.08998	0.0609	0.0326	0.02461	0.01999	0.01951
545	0.09192	0.06208	0.03332	0.02521	0.02116	0.01994
544	0.09354	0.06282	0.03383	0.02538	0.02141	0.02001
543	0.09492	0.06366	0.03421	0.02573	0.02166	0.02027
542	0.09624	0.0641	0.03457	0.02586	0.02204	0.02037
541	0.09726	0.0647	0.03493	0.02607	0.02215	0.02052
540	0.09852	0.06496	0.03497	0.02603	0.02248	0.0203
539	0.09953	0.06583	0.03513	0.02631	0.02276	0.02066
538	0.10037	0.06634	0.03575	0.0268	0.02303	0.02098
537	0.1011	0.06682	0.03595	0.02703	0.02341	0.02113
536	0.10148	0.06705	0.03623	0.02708	0.02326	0.02121
535	0.1023	0.06737	0.03628	0.02719	0.02367	0.02135
534	0.10273	0.0675	0.03642	0.02733	0.02385	0.02132
533	0.10298	0.06751	0.03638	0.0272	0.02375	0.02122
532	0.1031	0.06768	0.0365	0.02735	0.02369	0.02137
531	0.10328	0.06792	0.03645	0.02743	0.02397	0.02137
530	0.10354	0.06783	0.03645	0.02745	0.02422	0.02133
529	0.1035	0.06774	0.03637	0.02741	0.02419	0.02126
528	0.10338	0.06747	0.03636	0.02722	0.02402	0.02112
527	0.10333	0.06734	0.03621	0.02718	0.02399	0.02105
526	0.1032	0.06734	0.03618	0.02726	0.02409	0.02105
525	0.10282	0.06708	0.03606	0.02718	0.02398	0.021
524	0.10239	0.06714	0.03588	0.02733	0.02345	0.02098
523	0.1022	0.06688	0.03636	0.02711	0.02375	0.02096
522	0.1023	0.0666	0.03564	0.02717	0.02387	0.02083
521	0.10165	0.06628	0.03561	0.02687	0.02397	0.02081
520	0.10116	0.06622	0.0355	0.02707	0.02387	0.02057
519	0.10059	0.0658	0.03543	0.02698	0.02362	0.02073
518	0.09985	0.06511	0.03503	0.02667	0.0232	0.02047
517	0.09926	0.06496	0.03532	0.02705	0.02303	0.02068
516	0.09847	0.06478	0.03489	0.02677	0.02296	0.02002
515	0.09777	0.06405	0.03414	0.02608	0.02294	0.01979
514	0.09746	0.06373	0.03453	0.0263	0.02309	0.0201
513	0.09632	0.06321	0.0342	0.02624	0.02273	0.02008
512	0.09531	0.06291	0.03415	0.02596	0.02223	0.02006
511	0.09442	0.06241	0.03372	0.02584	0.02222	0.01981
510	0.09323	0.06159	0.03363	0.02582	0.02147	0.01986
509	0.09254	0.06133	0.03318	0.02574	0.02148	0.01976
508	0.09159	0.0604	0.03286	0.02546	0.02181	0.01924
507	0.09001	0.05965	0.03253	0.02508	0.02142	0.01926
506	0.08902	0.05895	0.03208	0.02544	0.02074	0.01881
505	0.08718	0.05836	0.03167	0.02497	0.02043	0.0188
504	0.08673	0.05752	0.03137	0.02462	0.02047	0.01834
503	0.08502	0.05663	0.03052	0.02454	0.02028	0.01832
502	0.08383	0.05605	0.03034	0.02441	0.01982	0.01811
501	0.08199	0.05456	0.02955	0.02351	0.01972	0.01768
500	0.08064	0.05435	0.02946	0.02353	0.0189	0.01787
