# Supplementary material for: Development of a novel experimental technique for the measurement of residual wall layer thickness in water-oil displacement flows
Source: Sci Rep. 2023 Mar 20;13:4530. doi: 10.1038/s41598-023-31776-5 (PMC10027689; doi:10.1038/s41598-023-31776-5)
Supplement: Supplementary file 4 — Supplementary Information 4. [file 41598_2023_31776_MOESM4_ESM.dat]

###################################################################
# Supplementary Table S4: The data used to generate Fig. 7 in the article,
# including three cases. The data is presented for each case separately. 
#
# The 1st column (title "Vol. number") is the injected volume of
# displacing fluid
#
# The 2nd column (title "V_oil_frac") is the residual oil volume fraction
#
# The 3rd column (title "Thickness") is the calculated wall layer thickness
#
# The 4th column (title "error") is the experimental uncertainty
#
# The 5th column (title "average error") is the averaging value
# of the 3rd column.
#
###################################################################


Case 1				
Vol_number	V_oil_frac	Thickness	Error 	Avg_error
0.000	0.0198	75.0546	0.0662	0.1294
2.095	0.0125	46.9941	0.0930	
5.189	0.0068	25.4805	0.1622	
7.160	0.0051	19.0790	0.1543	
9.803	0.0045	16.8362	0.1581	
13.781	0.0041	15.4026	0.1424	
				
Case 2				
Vol_number	V_oil_frac	Thickness	Error 	Avg_error
0.000	0.0208	78.6038	0.0454	0.1243
2.261	0.0117	44.1258	0.1074	
5.496	0.0080	29.9795	0.1356	
7.532	0.0059	22.2681	0.1112	
10.581	0.0047	17.6658	0.1583	
14.669	0.0046	17.4104	0.1230	
18.222	0.0041	15.3304	0.1889	
				
Case 3				
Vol_number	V_oil_frac	Thickness	Error 	Avg_error
0.000	0.0211	79.9051	0.0912	0.1455
2.085	0.0078	29.3630	0.1133	
5.158	0.0068	25.6139	0.1765	
7.228	0.0060	22.5069	0.1518	
9.936	0.0063	23.5856	0.2494	
13.700	0.0062	23.2229	0.1952	
17.524	0.0034	12.9326	0.0412	
