# Supplementary material for: Development of a novel experimental technique for the measurement of residual wall layer thickness in water-oil displacement flows
Source: Sci Rep. 2023 Mar 20;13:4530. doi: 10.1038/s41598-023-31776-5 (PMC10027689; doi:10.1038/s41598-023-31776-5)
Supplement: Supplementary file 5 — Supplementary Information 5. [file 41598_2023_31776_MOESM5_ESM.dat]

###################################################################
# Supplementary Table S5.dat: Data used to generate the
# "Model approx." curve in Fig. 7 in the article. 
#
# The 1st column (title "number of injected volumes") corresponds to
# the number of injected fluid volumes (measured in units of total pipe
# volume).
#
# The 2nd column (title "residual volume fraction") corresponds to the
# theoretically predicted volume concentration of oil within the sampling
# section
#
###################################################################

number of injected volumes	residual oil volume fraction
0.0004	1
0.0008	1
0.0012000000000000001	1
0.0016	1
0.002	1
0.0024000000000000002	1
0.0028	1
0.0032	1
0.0036000000000000003	1
0.004	1
0.0044	1
0.0048000000000000004	1
0.005200000000000001	1
0.0056	1
0.006	1
0.0064	1
0.0068000000000000005	1
0.007200000000000001	1
0.0076	1
0.008	1
0.008400000000000001	1
0.0088	1
0.0092	1
0.009600000000000001	1
0.01	1
0.010400000000000001	1
0.0108	1
0.0112	1
0.011600000000000001	1
0.012	1
0.012400000000000001	1
0.0128	1
0.0132	1
0.013600000000000001	1
0.014	1
0.014400000000000001	1
0.0148	1
0.0152	1
0.015600000000000001	1
0.016	1
0.0164	1
0.016800000000000002	1
0.0172	1
0.0176	1
0.018000000000000002	1
0.0184	1
0.0188	1
0.019200000000000002	1
0.0196	1
0.02	1
0.0204	1
0.020800000000000003	1
0.0212	1
0.0216	1
0.022000000000000002	1
0.0224	1
0.0228	1
0.023200000000000002	1
0.0236	1
0.024	1
0.0244	1
0.024800000000000003	1
0.0252	1
0.0256	1
0.026000000000000002	1
0.0264	1
0.0268	1
0.027200000000000002	1
0.027600000000000003	1
0.028	1
0.0284	1
0.028800000000000003	1
0.0292	1
0.0296	1
0.030000000000000002	1
0.0304	1
0.0308	1
0.031200000000000002	1
0.0316	1
0.032	1
0.0324	1
0.0328	1
0.0332	1
0.033600000000000005	1
0.034	1
0.0344	1
0.034800000000000005	1
0.0352	1
0.0356	1
0.036000000000000004	1
0.0364	1
0.0368	1
0.037200000000000004	1
0.0376	1
0.038	1
0.038400000000000004	1
0.0388	1
0.0392	1
0.0396	1
0.04	1
0.040400000000000005	1
0.0408	1
0.0412	1
0.041600000000000005	1
0.042	1
0.0424	1
0.042800000000000005	1
0.0432	1
0.0436	1
0.044000000000000004	1
0.0444	1
0.0448	1
0.045200000000000004	1
0.0456	1
0.046	1
0.046400000000000004	1
0.0468	1
0.0472	1
0.0476	1
0.048	1
0.048400000000000006	1
0.0488	1
0.0492	1
0.049600000000000005	1
0.05	1
0.0504	1
0.050800000000000005	1
0.0512	1
0.0516	1
0.052000000000000005	1
0.0524	1
0.0528	1
0.053200000000000004	1
0.0536	1
0.054	1
0.054400000000000004	1
0.0548	1
0.055200000000000006	1
0.055600000000000004	1
0.056	1
0.056400000000000006	1
0.0568	1
0.0572	1
0.057600000000000005	1
0.058	1
0.0584	1
0.058800000000000005	1
0.0592	1
0.0596	1
0.060000000000000005	1
0.0604	1
0.0608	1
0.061200000000000004	1
0.0616	1
0.062	1
0.062400000000000004	1
0.06280000000000001	1
0.0632	1
0.0636	1
0.064	1
0.0644	1
0.0648	1
0.06520000000000001	1
0.0656	1
0.066	1
0.0664	1
0.0668	1
0.06720000000000001	1
0.06760000000000001	1
0.068	1
0.0684	1
0.0688	1
0.0692	1
0.06960000000000001	1
0.07	1
0.0704	1
0.0708	1
0.0712	1
0.0716	1
0.07200000000000001	1
0.0724	1
0.0728	1
0.0732	1
0.0736	1
0.07400000000000001	1
0.07440000000000001	1
0.0748	1
0.0752	1
0.0756	1
0.076	1
0.07640000000000001	1
0.07680000000000001	1
0.0772	1
0.0776	1
0.078	1
0.0784	1
0.07880000000000001	1
0.0792	1
0.0796	1
0.08	1
0.0804	1
0.08080000000000001	1
0.08120000000000001	1
0.0816	1
0.082	1
0.0824	1
0.0828	1
0.08320000000000001	1
0.08360000000000001	1
0.084	1
0.0844	1
0.0848	1
0.0852	1
0.08560000000000001	1
0.08600000000000001	1
0.0864	1
0.0868	1
0.0872	1
0.0876	1
0.08800000000000001	1
0.0884	1
0.0888	1
0.0892	1
0.0896	1
0.09000000000000001	1
0.09040000000000001	1
0.0908	1
0.0912	1
0.0916	1
0.092	1
0.09240000000000001	1
0.09280000000000001	1
0.0932	1
0.0936	1
0.094	1
0.0944	1
0.09480000000000001	1
0.0952	1
0.0956	1
0.096	1
0.0964	1
0.09680000000000001	1
0.09720000000000001	1
0.0976	1
0.098	1
0.0984	1
0.0988	1
0.09920000000000001	1
0.09960000000000001	1
0.1	1
0.1004	1
0.1008	1
0.1012	1
0.10160000000000001	1
0.10200000000000001	1
0.1024	1
0.1028	1
0.1032	1
0.10360000000000001	1
0.10400000000000001	1
0.1044	1
0.1048	1
0.1052	1
0.1056	1
0.10600000000000001	1
0.10640000000000001	1
0.1068	1
0.1072	1
0.1076	1
0.108	1
0.10840000000000001	1
0.10880000000000001	1
0.1092	1
0.1096	1
0.11	1
0.11040000000000001	1
0.11080000000000001	1
0.11120000000000001	1
0.1116	1
0.112	1
0.1124	1
0.11280000000000001	1
0.11320000000000001	1
0.1136	1
0.114	1
0.1144	1
0.1148	1
0.11520000000000001	1
0.11560000000000001	1
0.116	1
0.1164	1
0.1168	1
0.11720000000000001	1
0.11760000000000001	1
0.11800000000000001	1
0.1184	1
0.1188	1
0.1192	1
0.11960000000000001	1
0.12000000000000001	1
0.12040000000000001	1
0.1208	1
0.1212	1
0.1216	1
0.12200000000000001	1
0.12240000000000001	1
0.1228	1
0.1232	1
0.1236	1
0.124	1
0.12440000000000001	1
0.12480000000000001	1
0.1252	1
0.12560000000000002	1
0.126	1
0.1264	1
0.1268	1
0.1272	1
0.12760000000000002	1
0.128	1
0.12840000000000001	1
0.1288	1
0.1292	1
0.1296	1
0.13	1
0.13040000000000002	1
0.1308	1
0.1312	1
0.1316	1
0.132	1
0.13240000000000002	1
0.1328	1
0.1332	1
0.1336	1
0.134	1
0.13440000000000002	1
0.1348	1
0.13520000000000001	1
0.1356	1
0.136	1
0.1364	1
0.1368	1
0.13720000000000002	1
0.1376	1
0.138	1
0.1384	1
0.1388	1
0.13920000000000002	1
0.1396	1
0.14	1
0.1404	1
0.1408	1
0.14120000000000002	1
0.1416	1
0.14200000000000002	1
0.1424	1
0.1428	1
0.1432	1
0.1436	1
0.14400000000000002	1
0.1444	1
0.1448	1
0.1452	1
0.1456	1
0.14600000000000002	1
0.1464	1
0.1468	1
0.1472	1
0.1476	1
0.14800000000000002	1
0.1484	1
0.14880000000000002	1
0.1492	1
0.1496	1
0.15	1
0.1504	1
0.15080000000000002	1
0.1512	1
0.1516	1
0.152	1
0.1524	1
0.15280000000000002	1
0.1532	1
0.15360000000000001	1
0.154	1
0.1544	1
0.15480000000000002	1
0.1552	1
0.15560000000000002	1
0.156	1
0.1564	1
0.1568	1
0.1572	1
0.15760000000000002	1
0.158	1
0.1584	1
0.1588	1
0.1592	1
0.15960000000000002	1
0.16	1
0.16040000000000001	1
0.1608	1
0.1612	1
0.16160000000000002	1
0.162	1
0.16240000000000002	1
0.1628	1
0.1632	1
0.1636	1
0.164	1
0.16440000000000002	1
0.1648	1
0.1652	1
0.1656	1
0.166	1
0.16640000000000002	1
0.1668	1
0.16720000000000002	1
0.1676	1
0.168	1
0.16840000000000002	1
0.1688	1
0.16920000000000002	1
0.1696	1
0.17	1
0.1704	1
0.1708	1
0.17120000000000002	1
0.1716	1
0.17200000000000001	1
0.1724	1
0.1728	1
0.17320000000000002	1
0.1736	1
0.17400000000000002	1
0.1744	1
0.1748	1
0.1752	1
0.1756	1
0.17600000000000002	1
0.1764	1
0.1768	1
0.1772	1
0.1776	1
0.17800000000000002	1
0.1784	1
0.17880000000000001	1
0.1792	1
0.1796	1
0.18000000000000002	1
0.1804	1
0.18080000000000002	1
0.1812	1
0.1816	1
0.182	1
0.1824	1
0.18280000000000002	1
0.1832	1
0.1836	1
0.184	1
0.1844	1
0.18480000000000002	1
0.1852	1
0.18560000000000001	1
0.186	1
0.1864	1
0.18680000000000002	1
0.1872	1
0.18760000000000002	1
0.188	1
0.1884	1
0.1888	1
0.1892	1
0.18960000000000002	1
0.19	1
0.1904	1
0.1908	1
0.1912	1
0.19160000000000002	1
0.192	1
0.19240000000000002	1
0.1928	1
0.1932	1
0.19360000000000002	1
0.194	1
0.19440000000000002	1
0.1948	1
0.1952	1
0.1956	1
0.196	1
0.19640000000000002	1
0.1968	1
0.19720000000000001	1
0.1976	1
0.198	1
0.19840000000000002	1
0.1988	1
0.19920000000000002	1
0.1996	1
0.2	1
0.20040000000000002	1
0.2008	1
0.20120000000000002	1
0.2016	1
0.202	1
0.2024	1
0.2028	1
0.20320000000000002	1
0.2036	1
0.20400000000000001	1
0.2044	1
0.2048	1
0.20520000000000002	1
0.2056	1
0.20600000000000002	1
0.2064	1
0.2068	1
0.20720000000000002	1
0.2076	1
0.20800000000000002	1
0.2084	1
0.2088	1
0.2092	1
0.2096	1
0.21000000000000002	1
0.2104	1
0.21080000000000002	1
0.2112	1
0.2116	1
0.21200000000000002	1
0.2124	1
0.21280000000000002	1
0.2132	1
0.2136	1
0.21400000000000002	1
0.2144	1
0.21480000000000002	1
0.2152	1
0.2156	1
0.216	1
0.2164	1
0.21680000000000002	1
0.2172	1
0.21760000000000002	1
0.218	1
0.2184	1
0.21880000000000002	1
0.2192	1
0.21960000000000002	1
0.22	1
0.2204	1
0.22080000000000002	1
0.2212	1
0.22160000000000002	1
0.222	1
0.22240000000000001	1
0.2228	1
0.2232	1
0.22360000000000002	1
0.224	1
0.22440000000000002	1
0.2248	1
0.2252	1
0.22560000000000002	1
0.226	1
0.22640000000000002	1
0.2268	1
0.2272	1
0.22760000000000002	1
0.228	1
0.22840000000000002	1
0.2288	1
0.22920000000000001	1
0.2296	1
0.23	1
0.23040000000000002	1
0.2308	1
0.23120000000000002	1
0.2316	1
0.232	1
0.23240000000000002	1
0.2328	1
0.23320000000000002	1
0.2336	1
0.234	1
0.23440000000000003	1
0.2348	1
0.23520000000000002	1
0.2356	1
0.23600000000000002	1
0.2364	1
0.2368	1
0.23720000000000002	1
0.2376	1
0.23800000000000002	1
0.2384	1
0.2388	1
0.23920000000000002	1
0.2396	1
0.24000000000000002	1
0.2404	1
0.24080000000000001	1
0.2412	1
0.2416	1
0.24200000000000002	1
0.2424	1
0.24280000000000002	1
0.2432	1
0.2436	1
0.24400000000000002	1
0.2444	1
0.24480000000000002	1
0.2452	1
0.2456	1
0.24600000000000002	1
0.2464	1
0.24680000000000002	1
0.2472	1
0.24760000000000001	1
0.248	1
0.2484	1
0.24880000000000002	1
0.2492	1
0.24960000000000002	1
0.25	1
0.2504	1
0.2508	1
0.25120000000000003	1
0.2516	1
0.252	1
0.2524	1
0.2528	1
0.25320000000000004	1
0.2536	1
0.254	1
0.2544	1
0.2548	1
0.25520000000000004	1
0.2556	1
0.256	1
0.2564	1
0.25680000000000003	1
0.25720000000000004	1
0.2576	1
0.258	1
0.2584	1
0.25880000000000003	1
0.2592	1
0.2596	1
0.26	1
0.2604	1
0.26080000000000003	1
0.2612	1
0.2616	1
0.262	1
0.2624	1
0.26280000000000003	1
0.2632	1
0.2636	1
0.264	1
0.2644	1
0.26480000000000004	1
0.2652	1
0.2656	1
0.266	1
0.2664	1
0.26680000000000004	1
0.2672	1
0.2676	1
0.268	1
0.2684	1
0.26880000000000004	1
0.2692	1
0.2696	1
0.27	1
0.27040000000000003	1
0.27080000000000004	1
0.2712	1
0.2716	1
0.272	1
0.27240000000000003	1
0.2728	1
0.2732	1
0.2736	1
0.274	1
0.27440000000000003	1
0.2748	1
0.2752	1
0.2756	1
0.276	1
0.27640000000000003	1
0.2768	1
0.2772	1
0.2776	1
0.278	1
0.27840000000000004	1
0.2788	1
0.2792	1
0.2796	1
0.28	1
0.28040000000000004	1
0.2808	1
0.2812	1
0.2816	1
0.28200000000000003	1
0.28240000000000004	1
0.2828	1
0.2832	1
0.2836	1
0.28400000000000003	1
0.2844	1
0.2848	1
0.2852	1
0.2856	1
0.28600000000000003	1
0.2864	1
0.2868	1
0.2872	1
0.2876	1
0.28800000000000003	1
0.2884	1
0.2888	1
0.2892	1
0.2896	1
0.29000000000000004	1
0.2904	1
0.2908	1
0.2912	1
0.2916	1
0.29200000000000004	1
0.2924	1
0.2928	1
0.2932	1
0.2936	1
0.29400000000000004	1
0.2944	1
0.2948	1
0.2952	1
0.29560000000000003	1
0.29600000000000004	1
0.2964	1
0.2968	1
0.2972	1
0.29760000000000003	1
0.298	1
0.2984	1
0.2988	1
0.2992	1
0.29960000000000003	1
0.3	1
0.3004	1
0.3008	1
0.3012	1
0.30160000000000003	1
0.302	1
0.3024	1
0.3028	1
0.3032	1
0.30360000000000004	1
0.304	1
0.3044	1
0.3048	1
0.3052	1
0.30560000000000004	1
0.306	1
0.3064	1
0.3068	1
0.30720000000000003	1
0.30760000000000004	1
0.308	1
0.3084	1
0.3088	1
0.30920000000000003	1
0.30960000000000004	1
0.31	1
0.3104	1
0.3108	1
0.31120000000000003	1
0.3116	1
0.312	1
0.3124	1
0.3128	1
0.31320000000000003	1
0.3136	1
0.314	1
0.3144	1
0.3148	1
0.31520000000000004	1
0.3156	1
0.316	1
0.3164	1
0.3168	1
0.31720000000000004	1
0.3176	1
0.318	1
0.3184	1
0.31880000000000003	1
0.31920000000000004	1
0.3196	1
0.32	1
0.3204	1
0.32080000000000003	1
0.32120000000000004	1
0.3216	1
0.322	1
0.3224	1
0.32280000000000003	1
0.32320000000000004	1
0.3236	1
0.324	1
0.3244	1
0.32480000000000003	1
0.3252	1
0.3256	1
0.326	1
0.3264	1
0.32680000000000003	1
0.3272	1
0.3276	1
0.328	1
0.3284	1
0.32880000000000004	1
0.3292	1
0.3296	1
0.33	1
0.3304	1
0.33080000000000004	1
0.3312	1
0.3316	1
0.332	1
0.33240000000000003	1
0.33280000000000004	1
0.3332	1
0.3336	1
0.334	1
0.33440000000000003	1
0.33480000000000004	1
0.3352	1
0.3356	1
0.336	1
0.33640000000000003	1
0.33680000000000004	1
0.3372	1
0.3376	1
0.338	1
0.33840000000000003	1
0.3388	1
0.3392	1
0.3396	1
0.34	1
0.34040000000000004	1
0.3408	1
0.3412	1
0.3416	1
0.342	1
0.34240000000000004	1
0.3428	1
0.3432	1
0.3436	1
0.34400000000000003	1
0.34440000000000004	1
0.3448	1
0.3452	1
0.3456	1
0.34600000000000003	1
0.34640000000000004	1
0.3468	1
0.3472	1
0.3476	1
0.34800000000000003	1
0.34840000000000004	1
0.3488	1
0.3492	1
0.3496	1
0.35000000000000003	1
0.3504	1
0.3508	1
0.3512	1
0.3516	1
0.35200000000000004	1
0.3524	1
0.3528	1
0.3532	1
0.3536	1
0.35400000000000004	1
0.3544	1
0.3548	1
0.3552	1
0.3556	1
0.35600000000000004	1
0.3564	1
0.3568	1
0.3572	1
0.35760000000000003	1
0.35800000000000004	1
0.3584	1
0.3588	1
0.3592	1
0.35960000000000003	1
0.36000000000000004	1
0.3604	1
0.3608	1
0.3612	1
0.36160000000000003	1
0.36200000000000004	1
0.3624	1
0.3628	1
0.3632	1
0.36360000000000003	1
0.364	1
0.3644	1
0.3648	1
0.3652	1
0.36560000000000004	1
0.366	1
0.3664	1
0.3668	1
0.3672	1
0.36760000000000004	1
0.368	1
0.3684	1
0.3688	1
0.36920000000000003	1
0.36960000000000004	1
0.37	1
0.3704	1
0.3708	1
0.37120000000000003	1
0.37160000000000004	1
0.372	1
0.3724	1
0.3728	1
0.37320000000000003	1
0.37360000000000004	1
0.374	1
0.3744	1
0.3748	1
0.37520000000000003	1
0.37560000000000004	1
0.376	1
0.3764	1
0.3768	1
0.37720000000000004	1
0.3776	1
0.378	1
0.3784	1
0.3788	1
0.37920000000000004	1
0.3796	1
0.38	1
0.3804	1
0.3808	1
0.38120000000000004	1
0.3816	1
0.382	1
0.3824	0.9999999999999999
0.38280000000000003	0.9999999999999999
0.38320000000000004	0.9999999999999999
0.3836	0.9999999999999999
0.384	0.9999999999999999
0.3844	0.9999999999999998
0.38480000000000003	0.9999999999999998
0.38520000000000004	0.9999999999999998
0.3856	0.9999999999999997
0.386	0.9999999999999996
0.3864	0.9999999999999996
0.38680000000000003	0.9999999999999994
0.38720000000000004	0.9999999999999992
0.3876	0.9999999999999991
0.388	0.9999999999999989
0.3884	0.9999999999999987
0.38880000000000003	0.9999999999999983
0.38920000000000005	0.999999999999998
0.3896	0.9999999999999976
0.39	0.999999999999997
0.3904	0.9999999999999963
0.39080000000000004	0.9999999999999956
0.3912	0.9999999999999946
0.3916	0.9999999999999933
0.392	0.9999999999999919
0.3924	0.9999999999999901
0.39280000000000004	0.999999999999988
0.3932	0.9999999999999853
0.3936	0.9999999999999821
0.394	0.9999999999999782
0.39440000000000003	0.9999999999999735
0.39480000000000004	0.9999999999999676
0.3952	0.9999999999999606
0.3956	0.9999999999999519
0.396	0.9999999999999414
0.39640000000000003	0.9999999999999286
0.39680000000000004	0.9999999999999131
0.3972	0.9999999999998941
0.3976	0.999999999999871
0.398	0.9999999999998429
0.39840000000000003	0.9999999999998087
0.39880000000000004	0.9999999999997671
0.3992	0.9999999999997163
0.3996	0.9999999999996546
0.4	0.9999999999995796
0.40040000000000003	0.9999999999994883
0.40080000000000005	0.9999999999993772
0.4012	0.9999999999992419
0.4016	0.9999999999990775
0.402	0.9999999999988776
0.40240000000000004	0.9999999999986343
0.40280000000000005	0.9999999999983384
0.4032	0.9999999999979788
0.4036	0.9999999999975414
0.404	0.9999999999970097
0.40440000000000004	0.9999999999963634
0.4048	0.9999999999955776
0.4052	0.9999999999946226
0.4056	0.9999999999934619
0.406	0.9999999999920515
0.40640000000000004	0.9999999999903374
0.4068	0.9999999999882548
0.4072	0.9999999999857245
0.4076	0.9999999999826508
0.40800000000000003	0.9999999999789168
0.40840000000000004	0.9999999999743814
0.4088	0.999999999968873
0.4092	0.9999999999621834
0.4096	0.99999999995406
0.41000000000000003	0.9999999999441961
0.41040000000000004	0.9999999999322201
0.4108	0.9999999999176808
0.4112	0.9999999999000311
0.4116	0.9999999998786071
0.41200000000000003	0.999999999852604
0.41240000000000004	0.9999999998210456
0.4128	0.9999999997827481
0.4132	0.9999999997362763
0.4136	0.9999999996798898
0.41400000000000003	0.9999999996114791
0.41440000000000005	0.9999999995284866
0.4148	0.9999999994278123
0.4152	0.9999999993056985
0.4156	0.9999999991575916
0.41600000000000004	0.999999998977973
0.4164	0.9999999987601553
0.4168	0.999999998496036
0.4172	0.999999998175798
0.4176	0.9999999977875482
0.41800000000000004	0.9999999973168798
0.4184	0.9999999967463419
0.4188	0.9999999960547981
0.4192	0.9999999952166511
0.41960000000000003	0.999999994200902
0.42000000000000004	0.9999999929700156
0.4204	0.9999999914785449
0.4208	0.9999999896714677
0.4212	0.999999987482175
0.42160000000000003	0.9999999848300398
0.42200000000000004	0.9999999816174735
0.4224	0.9999999777263681
0.4228	0.9999999730137956
0.4232	0.9999999673068081
0.42360000000000003	0.9999999603961559
0.42400000000000004	0.999999952028691
0.4244	0.9999999418981904
0.4248	0.9999999296342652
0.4252	0.9999999147889668
0.42560000000000003	0.9999998968206111
0.42600000000000005	0.9999998750742387
0.4264	0.9999998487580668
0.4268	0.9999998169150015
0.4272	0.9999997783883645
0.42760000000000004	0.9999997317803828
0.42800000000000005	0.9999996754023142
0.4284	0.9999996072140941
0.4288	0.9999995247519743
0.4292	0.9999994250411068
0.42960000000000004	0.9999993044904565
0.43	0.9999991587662085
0.4304	0.9999989826394813
0.4308	0.9999987698030307
0.4312	0.999998512651568
0.43160000000000004	0.9999982020184789
0.432	0.999997826860952
0.4324	0.9999973738826251
0.4328	0.9999968270807823
0.43320000000000003	0.9999961672037158
0.43360000000000004	0.9999953711046514
0.434	0.9999944109737567
0.4344	0.9999932534272437
0.4348	0.9999918584353319
0.43520000000000003	0.9999901780586234
0.43560000000000004	0.9999881549250047
0.436	0.999985720435362
0.4364	0.9999827926626653
0.4368	0.9999792739157602
0.43720000000000003	0.999975047947406
0.43760000000000004	0.9999699767525554
0.438	0.9999638969393748
0.4384	0.9999566154119124
0.4388	0.9999479042514043
0.43920000000000003	0.9999374952043585
0.43960000000000005	0.9999250737934294
0.44	0.9999102731679572
0.4404	0.9998926677475876
0.4408	0.9998717668462535
0.44120000000000004	0.9998470082006652
0.44160000000000005	0.9998177470786189
0.442	0.9997832491327177
0.4424	0.9997426879069917
0.4428	0.9996951444591375
0.44320000000000004	0.9996396095186979
0.4436	0.9995749884527624
0.444	0.9995001090948514
0.4444	0.9994137322296798
0.44480000000000003	0.9993144728566765
0.44520000000000004	0.99920090610396
0.4456	0.999071593395838
0.446	0.9989251035679416
0.4464	0.9987600327930687
0.44680000000000003	0.9985750235985678
0.44720000000000004	0.9983687824677386
0.4476	0.9981398870397173
0.448	0.9978865395275285
0.4484	0.9976077068763582
0.44880000000000003	0.9973025239194041
0.44920000000000004	0.9969702953282629
0.4496	0.9966104942156226
0.45	0.9962227574027651
0.4504	0.9958068774863233
0.45080000000000003	0.9953627915022633
0.45120000000000005	0.9948896573805421
0.4516	0.9943869312250999
0.452	0.9938551429736608
0.4524	0.9932949155727201
0.45280000000000004	0.9927069335331385
0.45320000000000005	0.9920919145570628
0.4536	0.9914505862660875
0.454	0.990783666787765
0.4544	0.9900918513613796
0.45480000000000004	0.9893751074212592
0.45520000000000005	0.9886339797368557
0.4556	0.9878691651633007
0.456	0.9870813024148718
0.45640000000000003	0.986270973597084
0.45680000000000004	0.9854387067324156
0.4572	0.9845849778509448
0.4576	0.9837102155534819
0.458	0.9828148055002599
0.45840000000000003	0.9818990895338371
0.45880000000000004	0.9809632726008115
0.4592	0.9800075644956804
0.4596	0.979032184471121
0.46	0.9780373638448949
0.46040000000000003	0.9770233464774781
0.46080000000000004	0.9759903877062192
0.4612	0.9749387518449308
0.4616	0.9738687094398738
0.462	0.9727805117744416
0.46240000000000003	0.9716743701054682
0.46280000000000004	0.9705505140201036
0.4632	0.9694091821969315
0.4636	0.9682506142401471
0.464	0.9670750475955219
0.46440000000000003	0.9658827141378978
0.46480000000000005	0.964673838799537
0.4652	0.9634486380732069
0.4656	0.9622073196515429
0.466	0.9609500751288766
0.46640000000000004	0.9596770791924059
0.46680000000000005	0.9583884935094807
0.4672	0.9570844726678168
0.4676	0.955765167256401
0.468	0.954430726633942
0.46840000000000004	0.9530812988045732
0.46880000000000005	0.9517170333243649
0.4692	0.9503380802159279
0.4696	0.9489445836462416
0.47000000000000003	0.9475366838826773
0.47040000000000004	0.9461145202657963
0.4708	0.9446782314047685
0.4712	0.9432279548015147
0.4716	0.9417638270109755
0.47200000000000003	0.9402859824650734
0.47240000000000004	0.9387945537788341
0.4728	0.9372896714701007
0.4732	0.9357714625233521
0.4736	0.9342400495639668
0.47400000000000003	0.9326955508630728
0.47440000000000004	0.9311380796371895
0.4748	0.9295677458665229
0.4752	0.9279846566016866
0.4756	0.9263889170333068
0.47600000000000003	0.9247806306552185
0.47640000000000005	0.9231599008230142
0.4768	0.9215268298092616
0.4772	0.9198815185133684
0.4776	0.9182240671113694
0.47800000000000004	0.9165545746893534
0.47840000000000005	0.9148731396981912
0.4788	0.9131798609583038
0.4792	0.9114748364202538
0.4796	0.9097581647158685
0.48000000000000004	0.9080299435268823
0.48040000000000005	0.9062902722522259
0.4808	0.9045392492203681
0.4812	0.9027769751661877
0.48160000000000003	0.9010035497400702
0.48200000000000004	0.8992190748845968
0.4824	0.8974236540452126
0.4828	0.8956173943358516
0.4832	0.8938004071087109
0.48360000000000003	0.8919728082421281
0.48400000000000004	0.8901347207665768
0.4844	0.8882862758007204
0.4848	0.8864276149437297
0.4852	0.8845588907870899
0.48560000000000003	0.8826802710162063
0.48600000000000004	0.8807919402966766
0.4864	0.8788941024369188
0.4868	0.8769869851978381
0.4872	0.8750708434272823
0.48760000000000003	0.8731459638020751
0.48800000000000004	0.8712126701953627
0.4884	0.8692713284756388
0.4888	0.8673223532391944
0.4892	0.8653662128737021
0.48960000000000004	0.863403434733488
0.49000000000000005	0.8614346120484794
0.4904	0.8594604102754633
0.4908	0.8574815774294877
0.4912	0.8554989478955103
0.49160000000000004	0.8535134408248601
0.49200000000000005	0.8515260608688282
0.4924	0.8495378918832986
0.4928	0.8475500913258205
0.4932	0.8455638802965615
0.49360000000000004	0.8435805665029729
0.49400000000000005	0.8416015536071028
0.4944	0.8396282634412499
0.4948	0.8376621157552919
0.49520000000000003	0.8357045090011532
0.49560000000000004	0.8337568022414963
0.496	0.831820299004838
0.4964	0.8298962310421635
0.4968	0.8279862049172304
0.49720000000000003	0.8260916576287721
0.49760000000000004	0.8242135300716106
0.498	0.8223526007593005
0.4984	0.820509487710505
0.4988	0.8186846518479164
0.49920000000000003	0.8168784038265209
0.49960000000000004	0.8150909130288713
0.5	0.8133222192743568
0.5004000000000001	0.8115734783175557
0.5008	0.8098447777739055
0.5012	0.8081356109020437
0.5016	0.8064453992025036
0.502	0.8047735195055712
0.5024000000000001	0.80311932796185
0.5028	0.8014821793543341
0.5032	0.7998614431070358
0.5036	0.798256514408689
0.504	0.796667585926717
0.5044000000000001	0.7950940712540373
0.5048	0.7935353661191644
0.5052	0.7919909202502635
0.5056	0.7904602370626158
0.506	0.7889428699963048
0.5064000000000001	0.7874384199801742
0.5068	0.7859465297056079
0.5072	0.7844668802907573
0.5076	0.7829991949349744
0.508	0.7815433193483527
0.5084000000000001	0.7800990934297729
0.5088	0.7786663427572365
0.5092	0.7772448830083698
0.5096	0.7758345152521561
0.51	0.7744350317595465
0.5104000000000001	0.7730462139874835
0.5108	0.7716678401808884
0.5112	0.7702997025783612
0.5116	0.7689416363119561
0.512	0.7675934588492781
0.5124000000000001	0.7662549788009563
0.5128	0.7649260032397276
0.5132	0.7636063414150956
0.5136000000000001	0.7622958067982499
0.514	0.7609942201913359
0.5144000000000001	0.7597014092679575
0.5148	0.7584172094697632
0.5152	0.7571414692344265
0.5156000000000001	0.7558740537681927
0.516	0.7546148395582735
0.5164	0.7533637111996878
0.5168	0.7521205544993906
0.5172	0.7508852592011273
0.5176000000000001	0.7496577139239644
0.518	0.7484378065708829
0.5184	0.7472254240577251
0.5188	0.7460204571833093
0.5192	0.7448228015817961
0.5196000000000001	0.7436323534790951
0.52	0.7424490095443257
0.5204	0.7412726688367093
0.5208	0.7401032297284753
0.5212	0.738940592990051
0.5216000000000001	0.7377846600468465
0.522	0.7366353354320652
0.5224	0.7354925257041864
0.5228	0.7343561411383174
0.5232	0.7332260955579515
0.5236000000000001	0.7321023083565718
0.524	0.730984700489106
0.5244	0.7298731972692104
0.5248	0.7287677254187738
0.5252	0.727668213492572
0.5256000000000001	0.726574590873577
0.526	0.7254867859823573
0.5264	0.7244047301720922
0.5268	0.7233283555381205
0.5272	0.7222575954372825
0.5276000000000001	0.7211923851087356
0.528	0.720132658983059
0.5284	0.7190783532939323
0.5288	0.7180294049850271
0.5292	0.7169857518851168
0.5296000000000001	0.7159473328720738
0.53	0.7149140884126954
0.5304	0.713885958931995
0.5308	0.7128628888491084
0.5312	0.7118448204665133
0.5316000000000001	0.710831702325537
0.532	0.7098234809468313
0.5324	0.7088201046006357
0.5328	0.7078215239309541
0.5332	0.7068276896539283
0.5336000000000001	0.7058385529543851
0.534	0.704854066225018
0.5344	0.7038741819091263
0.5348	0.7028988536684897
0.5352	0.7019280360108879
0.5356000000000001	0.7009616836549649
0.536	0.6999997529243072
0.5364	0.6990421988016748
0.5368	0.6980889784828939
0.5372	0.6971400503935763
0.5376000000000001	0.6961953709387323
0.538	0.6952549004694273
0.5384	0.6943185973638236
0.5388000000000001	0.6933864227222345
0.5392	0.6924583378358664
0.5396000000000001	0.691534304169
0.54	0.690614283914484
0.5404	0.6896982408282568
0.5408000000000001	0.6887861387990044
0.5412	0.6878779424008439
0.5416000000000001	0.686973616262329
0.542	0.6860731266818836
0.5424	0.6851764383936618
0.5428000000000001	0.6842835182890561
0.5432	0.6833943337514558
0.5436	0.6825088504418959
0.544	0.681627037570751
0.5444	0.6807488633806598
0.5448000000000001	0.6798742947840969
0.5452	0.6790033033062323
0.5456	0.6781358561882893
0.546	0.6772719246328114
0.5464	0.6764114783813167
0.5468000000000001	0.6755544889846827
0.5472	0.6747009260584985
0.5476	0.6738507629152832
0.548	0.6730039711738169
0.5484	0.6721605229878509
0.5488000000000001	0.6713203920345814
0.5492	0.6704835510923439
0.5496	0.6696499735795242
0.55	0.6688196345119723
0.5504	0.6679925076313935
0.5508000000000001	0.6671685661765338
0.5512	0.6663477874339748
0.5516	0.6655301450704929
0.552	0.6647156156979461
0.5524	0.663904173683464
0.5528000000000001	0.6630957974239717
0.5532	0.6622904616395313
0.5536	0.661488142404697
0.554	0.6606888193781875
0.5544	0.6598924681110095
0.5548000000000001	0.6590990660818378
0.5552	0.6583085919773459
0.5556	0.6575210229584645
0.556	0.6567363394636305
0.5564	0.6559545179311741
0.5568000000000001	0.6551755397772119
0.5572	0.6543993831774044
0.5576	0.6536260268104679
0.558	0.652855451226515
0.5584	0.6520876372870665
0.5588000000000001	0.6513225635122686
0.5592	0.6505602114431198
0.5596	0.6498005622637271
0.56	0.649043595146096
0.5604	0.6482892927577795
0.5608000000000001	0.6475376358593801
0.5612	0.6467886056068841
0.5616	0.6460421850445137
0.562	0.6452983542055521
0.5624	0.6445570971390433
0.5628000000000001	0.6438183949481293
0.5632	0.6430822305182939
0.5636	0.6423485869457153
0.5640000000000001	0.6416174475508571
0.5644	0.6408887944143082
0.5648000000000001	0.6401626110865679
0.5652	0.6394388818239393
0.5656	0.6387175896556019
0.5660000000000001	0.6379987190775429
0.5664	0.6372822528315094
0.5668000000000001	0.6365681770797296
0.5672	0.6358564748211437
0.5676	0.6351471306206184
0.5680000000000001	0.6344401296355127
0.5684	0.6337354569926779
0.5688	0.6330330971692424
0.5692	0.6323330349494393
0.5696	0.631635256890819
0.5700000000000001	0.6309397476933258
0.5704	0.6302464933792606
0.5708	0.6295554787645234
0.5712	0.6288666915198147
0.5716	0.6281801153981261
0.5720000000000001	0.6274957390879106
0.5724	0.6268135465577871
0.5728	0.6261335256118978
0.5732	0.6254556625984344
0.5736	0.6247799449689182
0.5740000000000001	0.6241063582528419
0.5744	0.6234348906891336
0.5748	0.6227655291548285
0.5752	0.6220982597725748
0.5756	0.6214330715017835
0.5760000000000001	0.6207699510430156
0.5764	0.6201088854130676
0.5768	0.6194498638806747
0.5772	0.6187928737153507
0.5776	0.6181379018444588
0.5780000000000001	0.6174849378691514
0.5784	0.6168339690950108
0.5788	0.6161849841493792
0.5792	0.6155379710037334
0.5796	0.6148929180204432
0.5800000000000001	0.614249815756711
0.5804	0.6136086507653439
0.5808	0.6129694123050529
0.5812	0.6123320895295807
0.5816	0.6116966714944028
0.5820000000000001	0.611063148138538
0.5824	0.610431507476539
0.5828	0.6098017398036211
0.5832	0.6091738343224075
0.5836	0.6085477802238419
0.5840000000000001	0.6079235669956363
0.5844	0.6073011849840269
0.5848	0.6066806231091992
0.5852	0.6060618719134996
0.5856	0.6054449217450952
0.5860000000000001	0.6048297622557992
0.5864	0.6042163836547325
0.5868	0.603604775049506
0.5872	0.6029949288622991
0.5876	0.6023868333497269
0.5880000000000001	0.6017804806820901
0.5884	0.6011758611739757
0.5888	0.600572965110121
0.5892000000000001	0.5999717829643809
0.5896	0.5993723058019753
0.5900000000000001	0.598774525099123
0.5904	0.5981784311955567
0.5908	0.5975840155176986
0.5912000000000001	0.5969912677406912
0.5916	0.5964001825490134
0.5920000000000001	0.5958107472561844
0.5924	0.5952229555494413
0.5928	0.5946367982807779
0.5932000000000001	0.5940522681810076
0.5936	0.5934693546939369
0.5940000000000001	0.592888051074849
0.5944	0.592308348512006
0.5948	0.591730238334149
0.5952000000000001	0.5911537135937619
0.5956	0.5905787662616799
0.596	0.5900053877135206
0.5964	0.589433570427593
0.5968	0.5888633060836311
0.5972000000000001	0.5882945881829207
0.5976	0.5877274069833769
0.598	0.5871617573765506
0.5984	0.5865976308144958
0.5988	0.5860350184579267
0.5992000000000001	0.5854739140776246
0.5996	0.584914311346824
0.6	0.5843562009249577
0.6004	0.5837995768639477
0.6008	0.5832444304064495
0.6012000000000001	0.5826907556924688
0.6016	0.5821385445728464
0.602	0.581587791472977
0.6024	0.5810384865566688
0.6028	0.5804906247019781
0.6032000000000001	0.5799442001095465
0.6036	0.5793992030145565
0.604	0.5788556271819428
0.6044	0.5783134657400455
0.6048	0.577772712214732
0.6052000000000001	0.5772333598231896
0.6056	0.5766954002726623
0.606	0.576158828750682
0.6064	0.5756236349218746
0.6068	0.5750898159679809
0.6072000000000001	0.5745573624012354
0.6076	0.5740262684574091
0.608	0.5734965281535901
0.6084	0.5729681323306874
0.6088	0.5724410770368451
0.6092000000000001	0.5719153534922136
0.6096	0.5713909567399178
0.61	0.5708678784915109
0.6104	0.570346114419171
0.6108	0.5698256558775304
0.6112000000000001	0.5693064983351217
0.6116	0.5687886339231096
0.612	0.5682720562204326
0.6124	0.5677567602135387
0.6128	0.5672427376470195
0.6132000000000001	0.5667299827115113
0.6136	0.5662184905629328
0.614	0.5657082537516669
0.6144000000000001	0.5651992659263787
0.6148	0.5646915222155484
0.6152000000000001	0.564185015463796
0.6156	0.563679740008074
0.616	0.5631756896854119
0.6164000000000001	0.5626728589223746
0.6168	0.5621712410569059
0.6172000000000001	0.5616708307940441
0.6176	0.5611716221580306
0.618	0.56067361032542
0.6184000000000001	0.5601767875878907
0.6188	0.5596811498449306
0.6192000000000001	0.5591866899290673
0.6196	0.5586934037779979
0.62	0.5582012857740355
0.6204000000000001	0.557710329562332
0.6208	0.5572205304951316
0.6212	0.556731882520886
0.6216	0.5562443805747233
0.622	0.5557580193716565
0.6224000000000001	0.5552727940196035
0.6228	0.5547886981507297
0.6232	0.554305727696524
0.6236	0.5538238758610423
0.624	0.5533431390669357
0.6244000000000001	0.5528635116057564
0.6248	0.5523849893103241
0.6252	0.5519075662820567
0.6256	0.551431238049874
0.626	0.5509559996398569
0.6264000000000001	0.5504818460552716
0.6268	0.5500087722099127
0.6272	0.5495367731713041
0.6276	0.5490658450553938
0.628	0.5485959833181219
0.6284000000000001	0.5481271824411489
0.6288	0.5476594380962938
0.6292	0.5471927449498539
0.6296	0.5467271006807701
0.63	0.5462624983693503
0.6304000000000001	0.5457989350908021
0.6308	0.5453364053248433
0.6312	0.544874905932774
0.6316	0.5444144297731351
0.632	0.543954976647617
0.6324000000000001	0.5434965402221085
0.6328	0.5430391158222176
0.6332	0.5425827001460075
0.6336	0.5421272874160585
0.634	0.5416728754182262
0.6344000000000001	0.5412194589177712
0.6348	0.5407670338688896
0.6352	0.5403155963632937
0.6356	0.5398651436903086
0.636	0.5394156700859973
0.6364000000000001	0.5389671720471751
0.6368	0.5385196461468229
0.6372	0.5380730878175087
0.6376000000000001	0.5376274928372407
0.638	0.5371828594809805
0.6384000000000001	0.5367391828994672
0.6388	0.5362964577780678
0.6392	0.5358546815297642
0.6396000000000001	0.5354138511444742
0.64	0.5349739613764191
0.6404000000000001	0.5345350107266269
0.6408	0.5340969934780166
0.6412	0.5336599071581081
0.6416000000000001	0.5332237471884539
0.642	0.5327885116514873
0.6424000000000001	0.5323541962378032
0.6428	0.5319207965450865
0.6432	0.5314883102585124
0.6436000000000001	0.5310567331141189
0.644	0.5306260633541529
0.6444000000000001	0.53019629561131
0.6448	0.5297674268029222
0.6452	0.5293394536647648
0.6456000000000001	0.5289123742190482
0.646	0.5284861831905358
0.6464000000000001	0.5280608789692613
0.6468	0.5276364565700042
0.6472	0.5272129146236543
0.6476000000000001	0.5267902484228568
0.648	0.5263684555458021
0.6484	0.52594753301956
0.6488	0.5255274765615564
0.6492	0.5251082840354555
0.6496000000000001	0.5246899518626726
0.65	0.5242724771013039
0.6504	0.5238558567151803
0.6508	0.5234400877477489
0.6512	0.5230251663764189
0.6516000000000001	0.5226110916935722
0.652	0.5221978577758049
0.6524	0.5217854638934567
0.6528	0.5213739070695254
0.6532	0.5209631834821946
0.6536000000000001	0.5205532886484245
0.654	0.5201442226236812
0.6544	0.5197359815550403
0.6548	0.5193285618508853
0.6552	0.5189219614597065
0.6556000000000001	0.5185161775226426
0.656	0.5181112052786765
0.6564	0.5177070438823108
0.6568	0.5173036913599134
0.6572	0.5169011423463998
0.6576000000000001	0.5164993961341433
0.658	0.5160984485015596
0.6584	0.5156982993814279
0.6588	0.5152989437143034
0.6592	0.5149003785176818
0.6596000000000001	0.5145026028900341
0.66	0.5141056132441947
0.6604	0.5137094056538555
0.6608	0.5133139795365879
0.6612	0.512919331764512
0.6616000000000001	0.5125254595419972
0.662	0.5121323596424023
0.6624	0.5117400309067515
0.6628000000000001	0.511348468624974
0.6632	0.5109576724814047
0.6636000000000001	0.5105676391188809
0.664	0.5101783655581988
0.6644	0.5097898498219104
0.6648000000000001	0.509402088745889
0.6652	0.5090150811830425
0.6656000000000001	0.5086288227536058
0.666	0.5082433134960025
0.6664	0.5078585478256941
0.6668000000000001	0.5074745267448482
0.6672	0.5070912443747269
0.6676000000000001	0.506708700975272
0.668	0.5063268924968956
0.6684	0.5059458173078313
0.6688000000000001	0.505565474094209
0.6692	0.5051858596416541
0.6696000000000001	0.5048069705846723
0.67	0.5044288045960159
0.6704	0.5040513603731611
0.6708000000000001	0.5036746364609699
0.6712	0.503298628670998
0.6716000000000001	0.5029233364328181
0.672	0.5025487554563715
0.6724	0.5021748852151338
0.6728000000000001	0.5018017219226167
0.6732	0.5014292646972845
0.6736000000000001	0.5010575106594573
0.674	0.500686458670949
0.6744	0.50031610558256
0.6748000000000001	0.49994644822654566
0.6752	0.49957748562695303
0.6756	0.49920921583661937
0.676	0.4988416362133463
0.6764	0.4984747444358769
0.6768000000000001	0.49810853903619445
0.6772	0.49774301647606023
0.6776	0.4973781759566278
0.678	0.4970140150091058
0.6784	0.49665053071106435
0.6788000000000001	0.49628772235982044
0.6792	0.49592558707084744
0.6796	0.49556412172200026
0.68	0.4952033269884212
0.6804	0.4948431991980262
0.6808000000000001	0.4944837346578179
0.6812	0.4941249339626206
0.6816	0.49376679321148176
0.682	0.49340931316284475
0.6824	0.49305248743748875
0.6828000000000001	0.49269631728412744
0.6832	0.49234080107966505
0.6836	0.4919859349851389
0.684	0.4916317173156607
0.6844	0.49127814589581553
0.6848000000000001	0.4909252208964321
0.6852	0.49057293795511436
0.6856	0.4902212959046195
0.686	0.48987029285746797
0.6864	0.48951992662311106
0.6868000000000001	0.4891701952235372
0.6872	0.4888210965089407
0.6876	0.4884726307163624
0.6880000000000001	0.48812479358778693
0.6884	0.48777758361048307
0.6888000000000001	0.48743099959917546
0.6892	0.48708503904291656
0.6896	0.4867397001481579
0.6900000000000001	0.4863949808774627
0.6904	0.4860508805669371
0.6908000000000001	0.48570739599203816
0.6912	0.4853645259289382
0.6916	0.4850222689811784
0.6920000000000001	0.4846806227801469
0.6924	0.48433958442806535
0.6928000000000001	0.48399915393599047
0.6932	0.4836593292973531
0.6936	0.4833201081863606
0.6940000000000001	0.48298148906220406
0.6944	0.48264346959019333
0.6948000000000001	0.4823060485251409
0.6952	0.4819692243325596
0.6956	0.4816329937619558
0.6960000000000001	0.48129735725760714
0.6964	0.4809623114928242
0.6968000000000001	0.48062785487325965
0.6972	0.48029398669216794
0.6976	0.4799607039365278
0.6980000000000001	0.47962800602404465
0.6984	0.4792958910934587
0.6988000000000001	0.47896435699973794
0.6992	0.478633400524762
0.6996	0.4783030228168562
0.7000000000000001	0.47797322087685934
0.7004	0.4776439931477192
0.7008	0.47731533906939216
0.7012	0.4769872532942392
0.7016	0.4766597386964676
0.7020000000000001	0.4763327908456807
0.7024	0.476006410557282
0.7028	0.47568059306046395
0.7032	0.475355338774899
0.7036	0.47503064522349003
0.7040000000000001	0.4747065115061949
0.7044	0.47438293507100393
0.7048	0.4740599146638699
0.7052	0.4737374491326848
0.7056	0.47341553671905623
0.7060000000000001	0.47309417620421146
0.7064	0.4727733649567849
0.7068	0.4724531014090294
0.7072	0.47213338666972227
0.7076	0.47181421580600014
0.7080000000000001	0.4714955886805029
0.7084	0.47117750351668786
0.7088	0.4708599591942554
0.7092	0.47054295320620854
0.7096	0.47022648582144255
0.7100000000000001	0.4699105531124189
0.7104	0.4695951567030576
0.7108	0.46928029216426304
0.7112	0.4689659589609958
0.7116	0.4686521555143148
0.7120000000000001	0.4683388806151575
0.7124	0.4680261332266953
0.7128	0.4677139094834477
0.7132000000000001	0.46740221149959305
0.7136	0.46709103582123623
0.7140000000000001	0.46678038099148655
0.7144	0.4664702446239428
0.7148	0.4661606274905995
0.7152000000000001	0.4658515266188368
0.7156	0.4655429418463045
0.7160000000000001	0.4652348695051347
0.7164	0.46492731074060645
0.7168	0.46462026268572243
0.7172000000000001	0.4643137238041848
0.7176	0.46400769281727294
0.7180000000000001	0.46370216810429454
0.7184	0.463397149093574
0.7188	0.46309263532603795
0.7192000000000001	0.46278862213812266
0.7196	0.46248510885859684
0.7200000000000001	0.4621820983806042
0.7204	0.46187958452272526
0.7208	0.46157756766701385
0.7212000000000001	0.46127604660765575
0.7216	0.46097501886197734
0.7220000000000001	0.46067448622353835
0.7224	0.46037444399511396
0.7228	0.4600748908783848
0.7232000000000001	0.4597758273827658
0.7236	0.4594772515329316
0.7240000000000001	0.4591791604954596
0.7244	0.4588815553893555
0.7248	0.4585844328838903
0.7252000000000001	0.4582877930635044
0.7256	0.4579916335886103
0.7260000000000001	0.4576959546055621
0.7264	0.45740075221944987
0.7268	0.4571060271257643
0.7272000000000001	0.456811778475127
0.7276	0.4565180037372355
0.728	0.45622470232233847
0.7284	0.45593187187564577
0.7288	0.45563951203006214
0.7292000000000001	0.45534762096309955
0.7296	0.45505619880755965
0.73	0.45476524344039493
0.7304	0.45447475236389856
0.7308	0.4541847264758524
0.7312000000000001	0.45389516326103907
0.7316	0.453606061610224
0.732	0.4533174201249395
0.7324	0.45302923723538024
0.7328	0.45274151187032563
0.7332000000000001	0.4524542450670058
0.7336	0.4521674313890053
0.734	0.4518810745467623
0.7344	0.4515951685274917
0.7348	0.45130971636103034
0.7352000000000001	0.4510247128966989
0.7356	0.4507401604108796
0.736	0.4504560541626701
0.7364	0.450172396846962
0.7368	0.4498891838620984
0.7372000000000001	0.4496064160140587
0.7376	0.449324092024707
0.738	0.4490422101356022
0.7384000000000001	0.4487607702080654
0.7388	0.44847976811147605
0.7392000000000001	0.44819920651257206
0.7396	0.44791908246061984
0.74	0.44763939411231624
0.7404000000000001	0.44736014227737575
0.7408	0.44708132387331356
0.7412000000000001	0.44680293770340485
0.7416	0.4465249845514826
0.742	0.4462474608439999
0.7424000000000001	0.44597036880196084
0.7428	0.44569370338774783
0.7432000000000001	0.4454174655626676
0.7436	0.4451416540664007
0.744	0.44486626924406836
0.7444000000000001	0.44459130699059024
0.7448	0.444316767750477
0.7452000000000001	0.444042649374113
0.7456	0.44376895259926885
0.746	0.4434956755275915
0.7464000000000001	0.44322281594610324
0.7468	0.44295037434871176
0.7472000000000001	0.44267835043065396
0.7476	0.4424067402644519
0.748	0.44213554524507637
0.7484000000000001	0.4418647627013811
0.7488	0.44159439174790627
0.7492000000000001	0.4413244321928689
0.7496	0.44105488248670544
0.75	0.44078574251079694
0.7504000000000001	0.4405170091366738
0.7508	0.44024868349548807
0.7512000000000001	0.4399807623943919
0.7516	0.43971324635020304
0.752	0.43944613435115454
0.7524000000000001	0.43917942527958864
0.7528	0.43891311554859913
0.7532	0.4386472068837616
0.7536	0.4383816984834339
0.754	0.43811658888826566
0.7544000000000001	0.4378518771426173
0.7548	0.4375875606043774
0.7552	0.43732364082735864
0.7556	0.43706011435299774
0.756	0.4367969826579291
0.7564000000000001	0.4365342412055395
0.7568	0.4362718930096905
0.7572	0.4360099341731466
0.7576	0.43574836601836964
0.758	0.435487185625825
0.7584000000000001	0.4352263926026524
0.7588	0.4349659848973656
0.7592	0.43470596309326504
0.7596	0.43444632612391354
0.76	0.43418707206504925
0.7604000000000001	0.43392820199998317
0.7608	0.4336697125399235
0.7612	0.4334116050463638
0.7616	0.43315387611428824
0.762	0.43289652625559305
0.7624000000000001	0.43263955358653006
0.7628	0.43238295722839726
0.7632	0.4321267373133587
0.7636000000000001	0.43187089309184534
0.764	0.4316154218143248
0.7644000000000001	0.43136032466446383
0.7648	0.43110559907734014
0.7652	0.4308512451276334
0.7656000000000001	0.4305972605373294
0.766	0.4303436458415403
0.7664000000000001	0.4300903994791998
0.7668	0.42983752119385754
0.7672	0.42958500940894173
0.7676000000000001	0.4293328625183237
0.768	0.42908108134803236
0.7684000000000001	0.42882966315556525
0.7688	0.42857860848893703
0.7692	0.42832791503472556
0.7696000000000001	0.42807758440273125
0.77	0.4278276131553418
0.7704000000000001	0.42757800087350795
0.7708	0.42732874828334366
0.7712	0.4270798520033381
0.7716000000000001	0.42683131319467893
0.772	0.42658312938798104
0.7724000000000001	0.4263353007744869
0.7728	0.4260878269891044
0.7732	0.42584070622602177
0.7736000000000001	0.4255939381364725
0.774	0.4253475217908138
0.7744000000000001	0.42510145489527584
0.7748	0.4248557391243556
0.7752	0.42461037171213867
0.7756000000000001	0.42436535261025354
0.776	0.42412068017996285
0.7764000000000001	0.42387635552378733
0.7768	0.4236323768283988
0.7772	0.42338874174449515
0.7776000000000001	0.42314545094815603
0.778	0.4229025031688469
0.7784000000000001	0.4226598965857258
0.7788	0.42241763189059855
0.7792	0.4221757077948787
0.7796000000000001	0.4219341249853694
0.78	0.4216928795006375
0.7804	0.4214519727384548
0.7808	0.42121140231066034
0.7812	0.42097116946871593
0.7816000000000001	0.4207312719675218
0.782	0.42049170843766304
0.7824	0.42025248153244366
0.7828	0.4200135850341308
0.7832	0.419775021742128
0.7836000000000001	0.4195367919061994
0.784	0.4192988911150707
0.7844	0.4190613221249495
0.7848	0.41882408118152814
0.7852	0.4185871680469435
0.7856000000000001	0.4183505840300453
0.786	0.41811432681438176
0.7864	0.4178783950286683
0.7868	0.4176427890514871
0.7872	0.4174075086086495
0.7876000000000001	0.41717255043557777
0.788	0.4169379162763488
0.7884	0.41670360391119166
0.7888000000000001	0.4164696131544904
0.7892	0.41623594262295305
0.7896000000000001	0.41600259334048306
0.79	0.41576956331379156
0.7904	0.4155368513914327
0.7908000000000001	0.4153044563666438
0.7912	0.4150723790851465
0.7916000000000001	0.4148406181881187
0.792	0.41460917203499925
0.7924	0.41437804188452765
0.7928000000000001	0.41414722443355656
0.7932	0.4139167211256738
0.7936000000000001	0.41368653074099715
0.794	0.41345665258380504
0.7944	0.41322708436339084
0.7948000000000001	0.4129978264413452
0.7952	0.412768879113942
0.7956000000000001	0.4125402406780847
0.796	0.41231190991227995
0.7964	0.4120838871362683
0.7968000000000001	0.41185617169759536
0.7972	0.4116287613496954
0.7976000000000001	0.4114016574366409
0.798	0.41117485725117076
0.7984	0.4109483611378252
0.7988000000000001	0.41072216839651765
0.7992	0.41049627681943235
0.7996000000000001	0.4102706883418141
0.8	0.4100454013071091
0.8004	0.4098204144410561
0.8008000000000001	0.4095957271133128
0.8012	0.409371340202333
0.8016000000000001	0.4091472499022112
0.802	0.408923458703482
0.8024	0.4086999629281146
0.8028000000000001	0.4084767644308671
0.8032	0.4082538626019233
0.8036000000000001	0.4080312534998636
0.804	0.4078089407760296
0.8044	0.40758691976058725
0.8048000000000001	0.407365193785597
0.8052	0.40714375813711545
0.8056000000000001	0.4069226147551165
0.806	0.40670176252796986
0.8064	0.40648120023063905
0.8068000000000001	0.4062609281921091
0.8072	0.40604094548689473
0.8076	0.4058212508413651
0.808	0.40560184366235086
0.8084	0.40538272273679243
0.8088000000000001	0.40516388860529007
0.8092	0.40494534100762725
0.8096	0.40472707800776864
0.81	0.40450909779161204
0.8104	0.40429140444797307
0.8108000000000001	0.404073992132879
0.8112	0.4038568633125098
0.8116	0.403640016480715
0.812	0.4034234488470241
0.8124	0.40320716356073294
0.8128000000000001	0.40299115731248614
0.8132	0.40277543017537454
0.8136	0.40255998348661914
0.8140000000000001	0.40234481406596656
0.8144	0.4021299214208798
0.8148000000000001	0.4019153064359402
0.8152	0.4017009675118851
0.8156	0.40148690400339715
0.8160000000000001	0.40127311585920034
0.8164	0.4010596010278371
0.8168000000000001	0.4008463589772455
0.8172	0.4006333931879512
0.8176	0.4004206994575624
0.8180000000000001	0.40020827668979086
0.8184	0.3999961248086107
0.8188000000000001	0.39978424427763315
0.8192	0.39957263352403305
0.8196	0.39936129205945037
0.8200000000000001	0.39915022028105773
0.8204	0.3989394160168176
0.8208000000000001	0.39872887936291046
0.8212	0.3985186107159636
0.8216	0.39830860838650384
0.8220000000000001	0.39809887090919915
0.8224	0.39788940037839027
0.8228000000000001	0.3976801946409132
0.8232	0.3974712530255501
0.8236	0.3972625750549438
0.8240000000000001	0.39705416009737826
0.8244	0.39684600668015135
0.8248000000000001	0.39663811647248126
0.8252	0.3964304861107901
0.8256	0.39622311715478986
0.8260000000000001	0.39601600920716706
0.8264	0.3958091590032444
0.8268000000000001	0.3956025697628265
0.8272	0.39539623828790516
0.8276	0.39519016502405635
0.8280000000000001	0.3949843485702349
0.8284	0.3947787893607918
0.8288000000000001	0.39457348634685263
0.8292	0.39436843951760203
0.8296	0.39416364782162316
0.8300000000000001	0.3939591096764301
0.8304	0.39375482516985516
0.8308000000000001	0.3935507963739586
0.8312	0.3933470186016319
0.8316	0.3931434955173456
0.8320000000000001	0.3929402217327299
0.8324	0.39273720017151614
0.8328	0.3925344297023715
0.8332	0.3923319096637736
0.8336	0.3921296391724933
0.8340000000000001	0.39192761714211033
0.8344	0.3917258457888315
0.8348	0.3915243208299475
0.8352	0.3913230449456161
0.8356	0.3911220149503636
0.8360000000000001	0.3909212309696276
0.8364	0.39072069361653916
0.8368	0.390520401213443
0.8372	0.3903203548543446
0.8376	0.3901205509434742
0.8380000000000001	0.38992099285452464
0.8384	0.3897216776476755
0.8388	0.38952260451109577
0.8392000000000001	0.3893237751042482
0.8396	0.38912518616769975
0.8400000000000001	0.3889268399633654
0.8404	0.3887287332963144
0.8408	0.38853086801803494
0.8412000000000001	0.38833324088486676
0.8416	0.3881358534739766
0.8420000000000001	0.38793870649884865
0.8424	0.38774179614672366
0.8428	0.3875451236429983
0.8432000000000001	0.38734868852795323
0.8436	0.38715249034484567
0.8440000000000001	0.38695652966592675
0.8444	0.3867608027939432
0.8448	0.3865653125365448
0.8452000000000001	0.38637005620654286
0.8456	0.38617503507594364
0.8460000000000001	0.3859802475385352
0.8464	0.38578569205657476
0.8468	0.38559137041397473
0.8472000000000001	0.3853972815508403
0.8476	0.3852034255200135
0.8480000000000001	0.3850097991378427
0.8484	0.38481640373078585
0.8488	0.3846232399250378
0.8492000000000001	0.38443030501987163
0.8496	0.3842375996385846
0.8500000000000001	0.38404512397087054
0.8504	0.3838528770072027
0.8508	0.38366085828103724
0.8512000000000001	0.3834690668316747
0.8516	0.38327750221091295
0.8520000000000001	0.38308616444776844
0.8524	0.3828950511137843
0.8528	0.38270416439922494
0.8532000000000001	0.38251350335992995
0.8536	0.38232306700892693
0.8540000000000001	0.38213285436214417
0.8544	0.381942866604962
0.8548	0.38175310110313043
0.8552000000000001	0.38156355912282325
0.8556	0.3813742391398862
0.8560000000000001	0.38118514123555114
0.8564	0.38099626559918087
0.8568	0.3808076106926537
0.8572000000000001	0.38061917671311596
0.8576	0.3804309631895473
0.8580000000000001	0.38024296800922985
0.8584	0.3800551929952999
0.8588	0.37986763728793227
0.8592000000000001	0.3796802991832495
0.8596	0.3794931789810323
0.86	0.3793062761866133
0.8604	0.37911959157868214
0.8608	0.3789331219353179
0.8612000000000001	0.3787468702067336
0.8616	0.37856083426552856
0.862	0.378375013607144
0.8624	0.37818940538989154
0.8628	0.3780040139398181
0.8632000000000001	0.3778188360894974
0.8636	0.3776338720112269
0.864	0.37744912139585873
0.8644000000000001	0.3772645827061729
0.8648	0.3770802560241785
0.8652000000000001	0.3768961421688115
0.8656	0.37671223956272726
0.866	0.3765285478490663
0.8664000000000001	0.37634506732390416
0.8668	0.37616179639272773
0.8672000000000001	0.37597873565181306
0.8676	0.3757958832885582
0.868	0.3756132397815777
0.8684000000000001	0.3754308049920715
0.8688	0.37524857899788966
0.8692000000000001	0.37506656079363176
0.8696	0.3748847505343116
0.87	0.3747031451780628
0.8704000000000001	0.3745217471544937
0.8708	0.3743405547601302
0.8712000000000001	0.37415956832204766
0.8716	0.3739787874704008
0.872	0.3737982112408884
0.8724000000000001	0.37361783988614694
0.8728	0.37343767187208876
0.8732000000000001	0.37325770794899593
0.8736	0.3730779471848662
0.874	0.37289838914188755
0.8744000000000001	0.37271903301713605
0.8748	0.3725398789434483
0.8752000000000001	0.3723609254388265
0.8756	0.37218217554739585
0.876	0.37200362593699876
0.8764000000000001	0.37182527531485676
0.8768	0.37164712497105
0.8772000000000001	0.3714691756588745
0.8776	0.37129142572390395
0.878	0.37111387334156465
0.8784000000000001	0.3709365197754084
0.8788	0.3707593641667063
0.8792000000000001	0.37058240549932786
0.8796	0.3704056446790247
0.88	0.3702290823105091
0.8804000000000001	0.3700527147848802
0.8808	0.36987654445735696
0.8812000000000001	0.36970056823054476
0.8816	0.36952478807302247
0.882	0.36934920240948044
0.8824000000000001	0.36917381207750755
0.8828	0.36899861615373486
0.8832000000000001	0.36882361386434404
0.8836	0.3686488046525531
0.884	0.3684741893501834
0.8844000000000001	0.3682997659884999
0.8848	0.36812553587482066
0.8852000000000001	0.3679514974572232
0.8856	0.3677776505643714
0.886	0.3676039937358728
0.8864000000000001	0.3674305300553161
0.8868	0.3672572562237034
0.8872	0.3670841713210745
0.8876000000000001	0.36691127842380444
0.888	0.36673857278517197
0.8884000000000001	0.36656605688167365
0.8888	0.3663937296993536
0.8892	0.36622159147602806
0.8896000000000001	0.3660496403339305
0.89	0.3658778759712974
0.8904000000000001	0.3657063013155697
0.8908	0.3655349126203937
0.8912	0.3653637091023273
0.8916000000000001	0.3651926928006668
0.892	0.36502186322432895
0.8924000000000001	0.3648512183914433
0.8928	0.3646807590591852
0.8932	0.36451048384598206
0.8936000000000001	0.3643403936361188
0.894	0.36417048634161764
0.8944000000000001	0.36400076444994134
0.8948	0.3638312259180856
0.8952	0.3636618693896212
0.8956000000000001	0.3634926961994014
0.896	0.3633237049618756
0.8964000000000001	0.3631548963574073
0.8968	0.3629862683985776
0.8972	0.36281782315409583
0.8976000000000001	0.3626495579372091
0.898	0.36248147356219185
0.8984000000000001	0.3623135697727826
0.8988	0.36214584580176656
0.8992	0.36197830078720405
0.8996000000000001	0.3618109348028389
0.9	0.3616437481725375
0.9004000000000001	0.3614767401096095
0.9008	0.36130991072422447
0.9012	0.36114326040282785
0.9016000000000001	0.36097678708064407
0.902	0.36081049039701163
0.9024000000000001	0.3606443712928261
0.9028	0.3604784276823896
0.9032	0.3603126611801807
0.9036000000000001	0.36014707018318015
0.904	0.3599816555835107
0.9044000000000001	0.35981641645055207
0.9048	0.359651352004166
0.9052	0.35948646196372824
0.9056000000000001	0.3593217459570238
0.906	0.35915720370178994
0.9064000000000001	0.3589928348285236
0.9068	0.3588286414173928
0.9072	0.3586646197543091
0.9076000000000001	0.35850077081967624
0.908	0.35833709469093034
0.9084000000000001	0.3581735905935792
0.9088	0.3580102582700595
0.9092	0.3578470974088065
0.9096000000000001	0.35768410654790284
0.91	0.35752128833435326
0.9104000000000001	0.3573586395898172
0.9108	0.3571961617242657
0.9112	0.3570338537915805
0.9116000000000001	0.3568717145446174
0.912	0.356709745352773
0.9124	0.3565479441989904
0.9128000000000001	0.35638631312494673
0.9132	0.35622485065081855
0.9136000000000001	0.35606355424655456
0.914	0.3559024270738713
0.9144	0.35574146663723194
0.9148000000000001	0.3555806737493802
0.9152	0.355420046402223
0.9156000000000001	0.35525958659627244
0.916	0.355099294547942
0.9164	0.35493916658163494
0.9168000000000001	0.35477920488491843
0.9172	0.35461940959291716
0.9176000000000001	0.3544597765445088
0.918	0.3543003100664164
0.9184	0.3541410069581068
0.9188000000000001	0.35398186976913115
0.9192	0.35382289433274305
0.9196000000000001	0.3536640836665078
0.92	0.3535054371027496
0.9204	0.3533469530428879
0.9208000000000001	0.35318863137598233
0.9212	0.3530304707096633
0.9216000000000001	0.3528724736581762
0.922	0.35271463751042664
0.9224	0.3525569648479149
0.9228000000000001	0.35239945204575496
0.9232	0.3522420988327478
0.9236000000000001	0.3520849079615007
0.924	0.3519278761523619
0.9244	0.3517710061042698
0.9248000000000001	0.35161429404257216
0.9252	0.35145774264278706
0.9256000000000001	0.35130134926467005
0.926	0.35114511657165526
0.9264	0.35098904085145677
0.9268000000000001	0.3508331247509844
0.9272	0.3506773668118647
0.9276000000000001	0.3505217668767706
0.928	0.3503663234748845
0.9284	0.3502110370698721
0.9288000000000001	0.35005590785199314
0.9292	0.3499009356457773
0.9296000000000001	0.3497461194306778
0.93	0.34959145972583894
0.9304	0.3494369555937543
0.9308000000000001	0.3492826073846369
0.9312	0.34912841438112185
0.9316000000000001	0.34897437631630446
0.932	0.34882049279324967
0.9324	0.3486667642369379
0.9328000000000001	0.34851319096769784
0.9332	0.3483597698822626
0.9336000000000001	0.3482065030017455
0.934	0.34805338900102745
0.9344	0.34790042814920763
0.9348000000000001	0.34774762027193895
0.9352	0.3475949650639574
0.9356000000000001	0.3474424628223606
0.936	0.34729011233142015
0.9364	0.3471379132178235
0.9368000000000001	0.34698586651821695
0.9372	0.34683397119269377
0.9376000000000001	0.34668222591905995
0.9380000000000001	0.346530631747339
0.9384	0.34637918895774267
0.9388000000000001	0.3462278950242422
0.9392	0.3460767513981743
0.9396	0.3459257590269631
0.9400000000000001	0.34577491409833083
0.9404	0.345624218263452
0.9408000000000001	0.34547367183155064
0.9412	0.34532327569458565
0.9416	0.34517302665198857
0.9420000000000001	0.3450229263411393
0.9424	0.3448729727900858
0.9428000000000001	0.3447231675472654
0.9432	0.34457350974048295
0.9436	0.344423998656734
0.9440000000000001	0.3442746340074585
0.9444	0.3441254171460627
0.9448000000000001	0.3439763456763879
0.9452	0.3438274205658899
0.9456	0.3436786425942132
0.9460000000000001	0.34353000921508703
0.9464	0.3433815209085862
0.9468000000000001	0.3432331786229368
0.9472	0.34308498153798894
0.9476	0.3429369276808867
0.9480000000000001	0.342789019099379
0.9484	0.3426412538984248
0.9488000000000001	0.3424936324398158
0.9492	0.34234615682433467
0.9496	0.3421988227188222
0.9500000000000001	0.3420516311246362
0.9504	0.34190458400773405
0.9508000000000001	0.34175767831170667
0.9512	0.34161091672706545
0.9516	0.34146429679549894
0.9520000000000001	0.3413178187490101
0.9524	0.341171481356941
0.9528000000000001	0.34102528605292504
0.9532	0.34087923203579484
0.9536	0.34073331923408967
0.9540000000000001	0.3405875467195737
0.9544	0.3404419154397279
0.9548000000000001	0.3402964240905886
0.9552	0.34015107238156606
0.9556	0.3400058607630442
0.9560000000000001	0.3398607884111309
0.9564	0.33971585682161964
0.9568000000000001	0.33957106297354267
0.9572	0.33942640772890276
0.9576	0.3392818920362336
0.9580000000000001	0.339137516162759
0.9584	0.33899327596433204
0.9588000000000001	0.3388491747449305
0.9592	0.3387052111106441
0.9596	0.3385613836807847
0.9600000000000001	0.338417694612437
0.9604	0.33827414411888346
0.9608000000000001	0.33813072809494615
0.9612	0.33798744860852836
0.9616	0.3378443054955126
0.9620000000000001	0.3377012996924821
0.9624	0.337558429339467
0.9628000000000001	0.3374156940452463
0.9632000000000001	0.33727309549439055
0.9636	0.337130631678078
0.9640000000000001	0.33698830304883765
0.9644	0.33684610820685534
0.9648	0.3367040480053386
0.9652000000000001	0.3365621219109024
0.9656	0.336420331260492
0.9660000000000001	0.3362786741074969
0.9664	0.33613715081709283
0.9668	0.33599576066925463
0.9672000000000001	0.33585450467709455
0.9676	0.33571337975004156
0.9680000000000001	0.3355723885335624
0.9684	0.3354315296408904
0.9688	0.335290804227244
0.9692000000000001	0.335150210076433
0.9696	0.33500974718559917
0.9700000000000001	0.33486941597616915
0.9704	0.3347292171990348
0.9708	0.33458914848373766
0.9712000000000001	0.334449211920538
0.9716	0.3343094062630825
0.9720000000000001	0.33416972945750534
0.9724	0.3340301836547849
0.9728	0.33389076933976125
0.9732000000000001	0.3337514850345128
0.9736	0.33361232885854086
0.9740000000000001	0.33347330291034927
0.9744	0.33333440655086133
0.9748	0.33319564006813596
0.9752000000000001	0.3330570020164535
0.9756	0.33291849237801363
0.9760000000000001	0.3327801113728792
0.9764	0.33264185902126453
0.9768	0.3325037344076528
0.9772000000000001	0.3323657380272269
0.9776	0.33222786836303064
0.9780000000000001	0.3320901277387861
0.9784	0.3319525128813746
0.9788	0.3318150254733091
0.9792000000000001	0.33167766544136335
0.9796	0.33154043065984296
0.9800000000000001	0.3314033240258638
0.9804	0.33126634283437273
0.9808	0.33112948815533805
0.9812000000000001	0.33099275872469636
0.9816	0.33085615536942525
0.9820000000000001	0.33071967684538395
0.9824	0.33058332412789715
0.9828	0.33044709650423043
0.9832000000000001	0.33031099374456396
0.9836	0.3301750161494207
0.9840000000000001	0.33003916184877646
0.9844	0.32990343133001043
0.9848	0.3297678262555154
0.9852000000000001	0.32963234448479894
0.9856	0.32949698657248216
0.9860000000000001	0.32936175161721504
0.9864	0.3292266401311724
0.9868	0.32909165191539014
0.9872000000000001	0.3289567868447555
0.9876	0.32882204461206566
0.9880000000000001	0.3286874240099704
0.9884000000000001	0.32855292591225105
0.9888	0.32841854961872263
0.9892000000000001	0.3282842955613251
0.9896	0.328150162374898
0.9900000000000001	0.32801615342449253
0.9904000000000001	0.3278822638013069
0.9908	0.32774849458064415
0.9912000000000001	0.32761484852065903
0.9916	0.3274813211930112
0.992	0.32734791433730326
0.9924000000000001	0.32721462897099085
0.9928	0.32708146305473307
0.9932000000000001	0.32694841657653195
0.9936	0.3268154920925668
0.994	0.32668268542375933
0.9944000000000001	0.3265499994258356
0.9948	0.3264174309944817
0.9952000000000001	0.32628498273572915
0.9956	0.3261526533460718
0.996	0.3260204433239178
0.9964000000000001	0.3258883512991927
0.9968	0.3257563753877263
0.9972000000000001	0.32562452000676534
0.9976	0.3254927821033341
0.998	0.32536116211076715
0.9984000000000001	0.32522965932966297
0.9988	0.3250982741023015
0.9992000000000001	0.3249670057462003
0.9996	0.32483585348417976
1	0.3247048183830664
1.0004	0.3245739001451242
1.0008000000000001	0.3244430987956688
1.0012	0.3243124139976592
1.0016	0.3241818450863371
1.002	0.3240513907516762
1.0024	0.32392105485063727
1.0028000000000001	0.32379083315376844
1.0032	0.3236607266749536
1.0036	0.32353073525722487
1.004	0.3234008586882894
1.0044	0.3232710962958685
1.0048000000000001	0.32314145033518094
1.0052	0.3230119182512773
1.0056	0.3228825015036082
1.006	0.3227531983015671
1.0064	0.32262400735534025
1.0068000000000001	0.32249493077248526
1.0072	0.32236596959037944
1.0076	0.32223712067255317
1.008	0.322108385659747
1.0084	0.3219797614902937
1.0088000000000001	0.32185125271737036
1.0092	0.32172285566993253
1.0096	0.3215945718697636
1.01	0.32146640008238225
1.0104	0.3213383400609371
1.0108000000000001	0.32121039231079973
1.0112	0.3210825561297128
1.0116	0.32095483252298684
1.012	0.3208272206683245
1.0124	0.320699719325079
1.0128000000000001	0.3205723299858386
1.0132	0.32044505083139097
1.0136	0.3203178828709494
1.014	0.32019082660677856
1.0144	0.32006387812962667
1.0148000000000001	0.3199370417858457
1.0152	0.3198103154724835
1.0156	0.31968370014537917
1.016	0.3195571932976258
1.0164	0.3194307971760417
1.0168000000000001	0.31930451043527597
1.0172	0.3191783329969343
1.0176	0.3190522640176794
1.018	0.31892630471263494
1.0184	0.3188004548075605
1.0188000000000001	0.3186747135182413
1.0192	0.3185490807523508
1.0196	0.3184235556681353
1.02	0.3182981399864603
1.0204	0.3181728318013334
1.0208000000000002	0.3180476316122651
1.0212	0.3179225398340799
1.0216	0.3177975544603395
1.022	0.317672676618877
1.0224	0.3175479062060854
1.0228000000000002	0.31742324348298523
1.0232	0.31729868664529337
1.0236	0.3171742373197036
1.024	0.31704989363852054
1.0244	0.3169256578533681
1.0248000000000002	0.3168015284846514
1.0252000000000001	0.31667750605243916
1.0256	0.3165535875580563
1.026	0.31642977510261616
1.0264	0.31630606735296685
1.0268000000000002	0.31618246719959553
1.0272000000000001	0.31605897154974427
1.0276	0.31593558024873636
1.028	0.31581229551899936
1.0284	0.31568911484641227
1.0288000000000002	0.31556603922327076
1.0292000000000001	0.3154430685505849
1.0296	0.31532020152871243
1.03	0.3151974392396898
1.0304	0.3150747803447206
1.0308	0.3149522258312252
1.0312000000000001	0.3148297767663937
1.0316	0.314707428867409
1.032	0.31458518559948745
1.0324	0.3144630443172274
1.0328	0.3143410074085482
1.0332000000000001	0.3142190740834391
1.0336	0.3140972436011483
1.034	0.3139755147449368
1.0344	0.3138538884370885
1.0348	0.313732364624812
1.0352000000000001	0.31361094488233077
1.0356	0.313489625609629
1.036	0.3133684102338614
1.0364	0.3132472954694091
1.0368	0.31312628190985303
1.0372000000000001	0.31300537129162076
1.0376	0.3128845608705174
1.038	0.312763851257408
1.0384	0.3126432429690913
1.0388	0.31252273579685363
1.0392000000000001	0.31240232963744297
1.0396	0.31228202379393033
1.04	0.3121618187097156
1.0404	0.3120417142086215
1.0408	0.31192171125031154
1.0412000000000001	0.311801807469382
1.0416	0.3116820026885645
1.042	0.31156229807253
1.0424	0.3114426934845739
1.0428	0.31132318866984243
1.0432000000000001	0.31120378229346557
1.0436	0.31108447419420093
1.044	0.3109652673496164
1.0444	0.31084615847314645
1.0448	0.31072714828487413
1.0452000000000001	0.31060823652802205
1.0456	0.31048942318678474
1.046	0.31037070813625367
1.0464	0.3102520923351303
1.0468	0.3101335744453769
1.0472000000000001	0.3100151550085263
1.0476	0.3098968320356351
1.048	0.30977860788706757
1.0484	0.30966048119429446
1.0488	0.3095424505976314
1.0492000000000001	0.30942451905484114
1.0496	0.30930668403316186
1.05	0.3091889453121047
1.0504	0.3090713039570756
1.0508	0.30895375995375285
1.0512000000000001	0.3088363112711632
1.0516	0.3087189584558099
1.052	0.30860170319367874
1.0524	0.3084845447558051
1.0528	0.3083674811258048
1.0532000000000001	0.30825051347619736
1.0536	0.308133642268957
1.054	0.3080168655752348
1.0544	0.307900185693613
1.0548	0.3077835995274326
1.0552000000000001	0.3076671086922764
1.0556	0.30755071373151965
1.056	0.3074344139534656
1.0564	0.3073182084662841
1.0568	0.3072020972595646
1.0572000000000001	0.3070860814092762
1.0576	0.30697015961628693
1.058	0.3068543311670572
1.0584	0.3067385971561297
1.0588	0.30662295750061797
1.0592000000000001	0.30650741198666975
1.0596	0.30639195934283014
1.06	0.3062765999769449
1.0604	0.30616133566405235
1.0608	0.306046165015498
1.0612000000000001	0.3059310859796235
1.0616	0.3058161004606973
1.062	0.3057012078152411
1.0624	0.3055864095468387
1.0628	0.3054717031643116
1.0632000000000001	0.30535708907770676
1.0636	0.30524256663197713
1.064	0.305128136414037
1.0644	0.305013798789865
1.0648	0.30489955125505064
1.0652000000000001	0.3047853968496159
1.0656	0.3046713353045679
1.066	0.30455736477238415
1.0664	0.3044434862132157
1.0668	0.30432969964227585
1.0672000000000001	0.3042160036342745
1.0676	0.30410239765165537
1.068	0.3039888833222214
1.0684	0.3038754609917861
1.0688	0.3037621276023311
1.0692000000000002	0.30364888549911095
1.0696	0.3035357339527799
1.07	0.3034226740116087
1.0704	0.3033097020358426
1.0708	0.30319682030425765
1.0712000000000002	0.303084029864255
1.0716	0.30297132886935485
1.072	0.30285871770204864
1.0724	0.3027461956890426
1.0728	0.3026337646224422
1.0732000000000002	0.302521423106619
1.0736	0.3024091698493421
1.074	0.3022970047435507
1.0744	0.30218492943680586
1.0748	0.3020729438845503
1.0752000000000002	0.30196104557336634
1.0756000000000001	0.30184923723982937
1.076	0.3017375171234573
1.0764	0.3016258837971354
1.0768	0.301514341017477
1.0772000000000002	0.30140288537042625
1.0776000000000001	0.30129151932235265
1.078	0.3011802403079131
1.0784	0.30106904692969505
1.0788	0.30095794166554446
1.0792000000000002	0.3008469250182101
1.0796000000000001	0.3007359962263677
1.08	0.3006251544293248
1.0804	0.30051440026533116
1.0808	0.30040373249507446
1.0812000000000002	0.30029315154233105
1.0816000000000001	0.30018265900280683
1.082	0.3000722529725822
1.0824	0.29996193402975857
1.0828	0.29985170021823915
1.0832000000000002	0.29974155389586854
1.0836000000000001	0.29963149306757275
1.084	0.2995215176239838
1.0844	0.29941162868641724
1.0848	0.2993018244037363
1.0852	0.29919210778814675
1.0856000000000001	0.29908247615760075
1.086	0.29897293060528873
1.0864	0.29886346870578473
1.0868	0.2987540939550377
1.0872	0.29864480445632935
1.0876000000000001	0.2985355987543894
1.088	0.29842647935394084
1.0884	0.2983174448326753
1.0888	0.2982084951557289
1.0892	0.2980996284164227
1.0896000000000001	0.2979908475041133
1.09	0.29788215161845644
1.0904	0.29777354010041945
1.0908	0.29766501099954257
1.0912	0.29755656679635367
1.0916000000000001	0.2974482060498034
1.092	0.29733993049458984
1.0924	0.297231738813023
1.0928	0.29712362971444006
1.0932	0.2970156042445202
1.0936000000000001	0.29690766178087635
1.094	0.29679980226982716
1.0944	0.29669202729702526
1.0948	0.29658433445877475
1.0952	0.296476725367803
1.0956000000000001	0.29636919874193335
1.096	0.29626175465557203
1.0964	0.2961543933756451
1.0968	0.29604711557150265
1.0972	0.29593991915461315
1.0976000000000001	0.29583280541607904
1.098	0.2957257734682367
1.0984	0.29561882334370426
1.0988	0.2955119567916651
1.0992	0.2954051717435351
1.0996000000000001	0.29529846760868905
1.1	0.2951918449974076
1.1004	0.2950853054920253
1.1008	0.29497884597778656
1.1012	0.29487246693936175
1.1016000000000001	0.29476617079022915
1.102	0.29465995432172
1.1024	0.29455381866951325
1.1028	0.2944477656012233
1.1032	0.29434179305662933
1.1036000000000001	0.29423590108224107
1.104	0.2941300901164601
1.1044	0.2940243583658727
1.1048	0.29391870687982
1.1052	0.2938131361416303
1.1056000000000001	0.29370764426281903
1.106	0.29360223360422
1.1064	0.2934969039914124
1.1068	0.2933916529425846
1.1072	0.29328648217623376
1.1076000000000001	0.2931813910401295
1.108	0.29307637931226127
1.1084	0.29297144700842404
1.1088	0.2928665947023106
1.1092	0.2927618204276641
1.1096000000000001	0.2926571272184255
1.11	0.2925525111564278
1.1104	0.29244797463518246
1.1108	0.29234351759512245
1.1112	0.2922391380922894
1.1116000000000001	0.292134837284172
1.112	0.2920306143567316
1.1124	0.2919264712476918
1.1128	0.29182240575899865
1.1132	0.29171841863203496
1.1136000000000001	0.2916145084990911
1.114	0.29151067838230094
1.1144	0.2914069250058339
1.1148	0.29130324901490967
1.1152	0.2911996520885457
1.1156000000000001	0.29109613169222004
1.116	0.29099269014157036
1.1164	0.2908893248870792
1.1168	0.2907860371321547
1.1172	0.2906828249851112
1.1176000000000001	0.29057969200836276
1.118	0.29047663497250986
1.1184	0.29037365564100714
1.1188	0.2902707532811337
1.1192	0.29016792544389747
1.1196000000000002	0.29006517637888907
1.12	0.28996250281232216
1.1204	0.28985990593588506
1.1208	0.28975738570861664
1.1212	0.2896549413636864
1.1216000000000002	0.2895525728865582
1.122	0.2894502799910945
1.1224	0.28934806408987634
1.1228	0.28924592367723545
1.1232	0.28914385999549563
1.1236000000000002	0.28904187102347545
1.124	0.2889399567902744
1.1244	0.288838120081816
1.1248	0.28873635786466567
1.1252	0.2886346681719385
1.1256000000000002	0.28853305592907497
1.1260000000000001	0.28843151915309684
1.1264	0.2883300552280684
1.1268	0.2882286685325225
1.1272	0.2881273557208376
1.1276000000000002	0.2880261180789204
1.1280000000000001	0.2879249543119059
1.1284	0.287823866076688
1.1288	0.28772285030969924
1.1292	0.28762191062154363
1.1296000000000002	0.2875210437331547
1.1300000000000001	0.28742025273519256
1.1304	0.28731953617956596
1.1308	0.2872188922622525
1.1312	0.28711832217047617
1.1316000000000002	0.2870178257445699
1.1320000000000001	0.28691740160415213
1.1324	0.2868170522041448
1.1328	0.28671677692057007
1.1332	0.28661657422041587
1.1336000000000002	0.28651644424077294
1.1340000000000001	0.2864163885946014
1.1344	0.28631640541553904
1.1348	0.28621649525627446
1.1352	0.286116658536686
1.1356000000000002	0.2860168940555978
1.1360000000000001	0.28591720292945255
1.1364	0.2858175838503966
1.1368	0.2857180361415703
1.1372	0.28561856218639525
1.1376	0.2855191605891394
1.1380000000000001	0.28541983012540195
1.1384	0.28532057441295644
1.1388	0.2852213884380008
1.1392	0.2851222751300484
1.1396	0.2850232344930702
1.1400000000000001	0.2849242645953618
1.1404	0.28482536717684925
1.1408	0.2847265408365677
1.1412	0.2846277862388562
1.1416	0.2845291026725817
1.1420000000000001	0.2844304912490123
1.1424	0.28433195062991523
1.1428	0.28423348202222853
1.1432	0.284135082825992
1.1436	0.2840367555181509
1.1440000000000001	0.28393849934536874
1.1444	0.2838403136269335
1.1448	0.28374220012603235
1.1452	0.28364415684566013
1.1456	0.28354618310148927
1.1460000000000001	0.2834482807650559
1.1464	0.28335044844552804
1.1468	0.2832526861285368
1.1472	0.2831549936934753
1.1476	0.28305737300882516
1.1480000000000001	0.28295982201440684
1.1484	0.2828623393816876
1.1488	0.2827649288312485
1.1492	0.2826675853063638
1.1496	0.28257031306106783
1.1500000000000001	0.2824731095128602
1.1504	0.28237597709405393
1.1508	0.2822789145227522
1.1512	0.2821819197942762
1.1516	0.2820849946764067
1.1520000000000001	0.28198813912797027
1.1524	0.28189135192103254
1.1528	0.2817946347209592
1.1532	0.28169798501895993
1.1536	0.2816014039001812
1.1540000000000001	0.28150489320369854
1.1544	0.2814084509298781
1.1548	0.28131207722641327
1.1552	0.2812157717123973
1.1556	0.28111953452031
1.1560000000000001	0.28102336672668715
1.1564	0.2809272670100639
1.1568	0.28083123479134375
1.1572	0.28073527238630824
1.1576	0.2806393772656415
1.1580000000000001	0.28054354869919274
1.1584	0.2804477878666588
1.1588	0.28035209604775757
1.1592	0.2802564706348861
1.1596	0.28016091335303317
1.1600000000000001	0.280065424759917
1.1604	0.27997000295895735
1.1608	0.2798746489221855
1.1612	0.2797793615730809
1.1616	0.27968414135409414
1.1620000000000001	0.2795889889071166
1.1624	0.27949390339900504
1.1628	0.2793988848214771
1.1632	0.279303932990844
1.1636	0.27920904734280094
1.1640000000000001	0.2791142285146665
1.1644	0.27901947754976797
1.1648	0.27892479179628826
1.1652	0.2788301733096902
1.1656	0.2787356206199816
1.1660000000000001	0.2786411335772231
1.1664	0.2785467122760644
1.1668	0.27845235780636257
1.1672	0.27835806947383934
1.1676	0.278263848533278
1.1680000000000001	0.27816969165170624
1.1684	0.2780756025557357
1.1688	0.2779815780373943
1.1692	0.27788761866881273
1.1696	0.27779372499108346
1.1700000000000002	0.2776998987758724
1.1704	0.2776061363147957
1.1708	0.2775124412443569
1.1712	0.27741880897883087
1.1716	0.2773252434643366
1.1720000000000002	0.27723174190791244
1.1724	0.27713830625777225
1.1728	0.2770449337857883
1.1732	0.27695162768500103
1.1736	0.2768583872456004
1.1740000000000002	0.2767652110310117
1.1744	0.2766720996487466
1.1748	0.27657905181833975
1.1752	0.27648606873707837
1.1756	0.2763931503276299
1.1760000000000002	0.27630029652704147
1.1764000000000001	0.2762075072754594
1.1768	0.2761147829923114
1.1772	0.2760221206301392
1.1776	0.27592952382714364
1.1780000000000002	0.2758369899963453
1.1784000000000001	0.27574452035392394
1.1788	0.2756521141349825
1.1792	0.2755597725946657
1.1796	0.2754674938374042
1.1800000000000002	0.2753752784953104
1.1804000000000001	0.27528312888005435
1.1808	0.2751910416234773
1.1812	0.27509901747819476
1.1816	0.2750070564390624
1.1820000000000002	0.2749151601087946
1.1824000000000001	0.27482332475325977
1.1828	0.27473155344067435
1.1832	0.2746398455239596
1.1836	0.2745481990792398
1.1840000000000002	0.2744566171098636
1.1844000000000001	0.2743650989227506
1.1848	0.27427364194583714
1.1852	0.274182247246644
1.1856	0.274090914903684
1.1860000000000002	0.2739996467029556
1.1864000000000001	0.2739084400513826
1.1868	0.2738172968119398
1.1872	0.2737262136695151
1.1876	0.2736351938235627
1.1880000000000002	0.2735442359899156
1.1884000000000001	0.27345333987541365
1.1888	0.27336250749845803
1.1892	0.2732717350252164
1.1896	0.27318102488414053
1.19	0.27309037628044697
1.1904000000000001	0.27299978993831686
1.1908	0.27290926571777774
1.1912	0.27281880221986
1.1916	0.27272840139215504
1.192	0.27263806051860817
1.1924000000000001	0.2725477822526634
1.1928	0.2724575644318603
1.1932	0.2723674083763107
1.1936	0.27227731266282873
1.194	0.2721872772588977
1.1944000000000001	0.2720973046889791
1.1948	0.2720073928453607
1.1952	0.2719175417455374
1.1956	0.2718277494567952
1.196	0.2717380217083095
1.1964000000000001	0.27164835065633197
1.1968	0.27155874325295126
1.1972	0.27146919439258366
1.1976	0.2713797072440268
1.198	0.2712902803847411
1.1984000000000001	0.271200913224948
1.1988	0.2711116062165919
1.1992	0.27102235993541346
1.1996	0.2709331730041725
1.2	0.27084404613083435
1.2004000000000001	0.2707549797757377
1.2008	0.2706659727314408
1.2012	0.2705770255332658
1.2016	0.2704881375357645
1.202	0.27039930983924354
1.2024000000000001	0.2703105416758844
1.2028	0.27022183317618786
1.2032	0.27013318411365417
1.2036	0.27004459384949653
1.204	0.26995606235732517
1.2044000000000001	0.269867591432417
1.2048	0.26977917852395183
1.2052	0.26969082554359025
1.2056	0.2696025310043658
1.206	0.2695142962066497
1.2064000000000001	0.2694261191418298
1.2068	0.26933800300394006
1.2072	0.269249945082523
1.2076	0.269161946626723
1.208	0.26907400683617844
1.2084000000000001	0.26898612450894543
1.2088	0.26889830078315025
1.2092	0.26881053633731744
1.2096	0.2687228284793449
1.21	0.2686351797791354
1.2104000000000001	0.26854758883997765
1.2108	0.2684600563194288
1.2112	0.268372582638822
1.2116	0.2682851665456699
1.212	0.2681978092507731
1.2124000000000001	0.2681105095095979
1.2128	0.26802326647976715
1.2132	0.2679360827299698
1.2136	0.2678489568770587
1.214	0.26776188698955705
1.2144000000000001	0.2676748768425795
1.2148	0.2675879226096647
1.2152	0.2675010260882088
1.2156	0.2674141866119748
1.216	0.26732740532900756
1.2164000000000001	0.26724068153846825
1.2168	0.2671540146208965
1.2172	0.2670674051002394
1.2176	0.26698085167418495
1.218	0.2668943568160862
1.2184000000000001	0.26680791791876124
1.2188	0.2667215369019702
1.2192	0.2666352110539897
1.2196	0.2665489435077322
1.22	0.2664627323352844
1.2204000000000002	0.26637657810702875
1.2208	0.2662904801138398
1.2212	0.2662044388907572
1.2216	0.2661184531165779
1.222	0.266032524767829
1.2224000000000002	0.26594665244252214
1.2228	0.26586083601888366
1.2232	0.26577507546599566
1.2236	0.2656893708940532
1.224	0.2656037239305341
1.2244000000000002	0.26551813270334046
1.2248	0.265432597168475
1.2252	0.26534711719216963
1.2256	0.26526169216766793
1.226	0.2651763251503929
1.2264000000000002	0.265091012292092
1.2268000000000001	0.2650057554762659
1.2272	0.26492055400363823
1.2276	0.2648354084943819
1.228	0.2647503175137661
1.2284000000000002	0.2646652824022554
1.2288000000000001	0.2645803023823625
1.2292	0.26449537809896717
1.2296	0.2644105093006728
1.23	0.2643256941137633
1.2304000000000002	0.26424093513312974
1.2308000000000001	0.2641562322832156
1.2312	0.264071584123305
1.2316	0.26398698873206294
1.232	0.26390244874217095
1.2324000000000002	0.2638179653191475
1.2328000000000001	0.2637335351646175
1.2332	0.26364915955373946
1.2336	0.2635648396875533
1.234	0.2634805735584762
1.2344000000000002	0.2633963631136038
1.2348000000000001	0.2633122069732814
1.2352	0.263228103690781
1.2356	0.26314405584541967
1.236	0.2630600613836891
1.2364000000000002	0.2629761223879987
1.2368000000000001	0.2628922355135168
1.2372	0.26280840377331494
1.2376	0.26272462592805024
1.238	0.26264090261774387
1.2384000000000002	0.26255723186784596
1.2388000000000001	0.2624736167946986
1.2392	0.2623900547860504
1.2396	0.26230654697221156
1.24	0.26222309213656936
1.2404000000000002	0.2621396913150905
1.2408000000000001	0.26205634273041556
1.2412	0.26197304823807277
1.2416	0.2618898064607973
1.242	0.2618066186597634
1.2424	0.2617234841609677
1.2428000000000001	0.2616404034905436
1.2432	0.2615573766271194
1.2436	0.26147440281156
1.244	0.2613914808022796
1.2444	0.2613086137491508
1.2448000000000001	0.26122579830207227
1.2452	0.26114303566580943
1.2456	0.2610603272122234
1.246	0.2609776695972744
1.2464	0.26089506602519197
1.2468000000000001	0.26081251506699066
1.2472	0.26073001613890834
1.2476	0.26064757109519177
1.248	0.26056517848052774
1.2484	0.2604828377038999
1.2488000000000001	0.2604005493646646
1.2492	0.26031831255959714
1.2496	0.2602361287280257
1.25	0.2601539971872412
1.2504	0.26007191653931305
1.2508000000000001	0.25998988810855106
1.2512	0.2599079117671721
1.2516	0.25982598830243486
1.252	0.259744116079353
1.2524	0.25966229654004336
1.2528000000000001	0.25958052760934736
1.2532	0.2594988118538407
1.2536	0.2594171484866179
1.254	0.2593355349390615
1.2544	0.2592539730882991
1.2548000000000001	0.2591724636776864
1.2552	0.259091005116579
1.2556	0.25900959938616697
1.256	0.2589282452004944
1.2564	0.25884694114459883
1.2568000000000001	0.25876568855796556
1.2572	0.2586844879048804
1.2576	0.2586033366632646
1.258	0.2585222372321938
1.2584	0.2584411901730591
1.2588000000000001	0.258360192952946
1.2592	0.2582792462842747
1.2596	0.2581983505765506
1.26	0.25811750642680353
1.2604	0.25803671135610295
1.2608000000000001	0.2579559692033948
1.2612	0.25787527663663556
1.2616	0.257794635521288
1.262	0.2577140444840108
1.2624	0.2576335047400896
1.2628000000000001	0.2575530137810288
1.2632	0.25747257468631524
1.2636	0.2573921861184948
1.264	0.25731184684787345
1.2644	0.25723155807261533
1.2648000000000001	0.25715131910044986
1.2652	0.2570711305751342
1.2656	0.25699099237209233
1.266	0.25691090490325663
1.2664	0.2568308656583832
1.2668000000000001	0.2567508772103001
1.2672	0.25667093948001063
1.2676	0.2565910505202542
1.268	0.2565112117210395
1.2684	0.25643142216934234
1.2688000000000001	0.2563516837202504
1.2692	0.2562719925169942
1.2696	0.2561923512966259
1.27	0.2561127605249536
1.2704	0.2560332194529431
1.2708000000000002	0.25595372811625383
1.2712	0.2558742857640308
1.2716	0.2557948936694975
1.272	0.25571554984272293
1.2724	0.2556362554803675
1.2728000000000002	0.2555570104619226
1.2732	0.25547781354832555
1.2736	0.25539866663939137
1.274	0.2553195690979976
1.2744	0.25524052020446875
1.2748000000000002	0.2551615204667603
1.2752000000000001	0.2550825679091452
1.2756	0.2550036651269163
1.276	0.25492481139115086
1.2764	0.2548460048091221
1.2768000000000002	0.25476724848113197
1.2772000000000001	0.25468854173140165
1.2776	0.25460988199219814
1.278	0.2545312709371166
1.2784	0.2544527079934057
1.2788000000000002	0.2543741932156214
1.2792000000000001	0.2542957277504685
1.2796	0.25421730901892337
1.28	0.2541389409175192
1.2804	0.254060619431834
1.2808000000000002	0.2539823465175123
1.2812000000000001	0.2539041214340373
1.2816	0.253825944164804
1.282	0.25374781721483486
1.2824	0.25366973595840614
1.2828000000000002	0.2535917029460574
1.2832000000000001	0.25351371691531766
1.2836	0.2534357810244807
1.284	0.25335789129125563
1.2844	0.25328004832740114
1.2848000000000002	0.2532022541751324
1.2852000000000001	0.253124508684906
1.2856	0.2530468091704988
1.286	0.25296915688414623
1.2864	0.2528915531672522
1.2868000000000002	0.2528139965280849
1.2872000000000001	0.2527364883377551
1.2876	0.25265902588112954
1.288	0.252581610422992
1.2884	0.2525042433353534
1.2888000000000002	0.2524269212379747
1.2892000000000001	0.2523496467493267
1.2896	0.2522724204617821
1.29	0.2521952416972192
1.2904	0.2521181096726348
1.2908000000000002	0.2520410243959086
1.2912000000000001	0.2519639850522978
1.2916	0.25188699308996343
1.292	0.2518100483875527
1.2924	0.2517331502580483
1.2928000000000002	0.251656299254021
1.2932000000000001	0.25157949411623304
1.2936	0.25150273535231704
1.294	0.25142602495164346
1.2944	0.25134935947880355
1.2948000000000002	0.2512727403942291
1.2952000000000001	0.25119616822986734
1.2956	0.25111964227698813
1.296	0.2510431625391579
1.2964	0.25096672942007514
1.2968	0.25089034170826197
1.2972000000000001	0.2508140007107519
1.2976	0.2507377044265825
1.298	0.2506614553083729
1.2984	0.2505852514372606
1.2988	0.2505090947002119
1.2992000000000001	0.25043298444007733
1.2996	0.2503569179350762
1.3	0.2502808993451545
1.3004	0.2502049256570672
1.3008	0.25012899769968366
1.3012000000000001	0.25005311528000906
1.3016	0.24997727784109658
1.302	0.24990148853949
1.3024	0.24982574334178642
1.3028	0.24975004352978614
1.3032000000000001	0.24967438916208506
1.3036	0.24959877951530018
1.304	0.24952321580908332
1.3044	0.24944769674737588
1.3048	0.24937222351863386
1.3052000000000001	0.2492967948439182
1.3056	0.24922141256634733
1.306	0.2491460740558804
1.3064	0.249070781912907
1.3068	0.24899553412092346
1.3072000000000001	0.2489203306149772
1.3076	0.24884517342448254
1.308	0.2487700609098672
1.3084	0.24869499267100814
1.3088	0.24861996923824137
1.3092000000000001	0.24854499055533363
1.3096	0.24847005662160648
1.31	0.24839516864042988
1.3104	0.2483203239094418
1.3108	0.24824552315220338
1.3112000000000001	0.24817076829730378
1.3116	0.24809605860440165
1.312	0.2480213919866523
1.3124	0.24794677056499492
1.3128	0.24787219350379464
1.3132000000000001	0.24779766078733112
1.3136	0.2477231716695324
1.314	0.2476487267812033
1.3144	0.24757432697073922
1.3148	0.2474999713758088
1.3152000000000001	0.2474256592366545
1.3156	0.24735139176603627
1.316	0.2472771682556144
1.3164	0.2472029887634638
1.3168	0.24712885249620165
1.3172000000000001	0.24705475957414957
1.3176	0.2469807118169145
1.318	0.24690670795439407
1.3184	0.24683274656737586
1.3188	0.24675882900755708
1.3192000000000002	0.24668495587293993
1.3196	0.2466111263742683
1.32	0.24653734120679272
1.3204	0.24646360033926462
1.3208	0.24638990167802688
1.3212000000000002	0.24631624589185108
1.3216	0.2462426343234747
1.322	0.24616906485454126
1.3224	0.24609554013541168
1.3228	0.2460220575000065
1.3232000000000002	0.2459486195425724
1.3236	0.24587522426024078
1.324	0.24580187088949035
1.3244	0.24572856198567783
1.3248	0.2456552949145866
1.3252000000000002	0.24558207225715056
1.3256000000000001	0.24550889137255982
1.326	0.24543575425711195
1.3264	0.2453626594540006
1.3268	0.24528960890772278
1.3272000000000002	0.24521660003463452
1.3276000000000001	0.24514363397915684
1.328	0.24507071027061844
1.3284	0.24499782868288789
1.3288	0.24492499047444072
1.3292000000000002	0.24485219434898242
1.3296000000000001	0.244779441621381
1.33	0.24470673092795692
1.3304	0.24463406352874772
1.3308	0.24456143805780473
1.3312000000000002	0.24448885382267183
1.3316000000000001	0.24441631339503345
1.332	0.24434381547179174
1.3324	0.24427135865889638
1.3328	0.24419894558238076
1.3332000000000002	0.24412657486480083
1.3336000000000001	0.24405424581245816
1.334	0.24398195964782798
1.3344	0.24390971447994914
1.3348	0.243837510921868
1.3352000000000002	0.24376535023758128
1.3356000000000001	0.24369323099771412
1.336	0.24362115452695599
1.3364	0.2435491199928932
1.3368	0.24347712751687567
1.3372000000000002	0.24340517566777387
1.3376000000000001	0.24333326507738584
1.338	0.24326139579270267
1.3384	0.24318956966493133
1.3388	0.24311778397913875
1.3392000000000002	0.24304604141352415
1.3396000000000001	0.24297433926956125
1.34	0.2429026781539504
1.3404	0.2428310586678598
1.3408	0.24275948148448756
1.3412000000000002	0.2426879440157249
1.3416000000000001	0.24261644944969407
1.342	0.24254499698705978
1.3424	0.24247358407842978
1.3428	0.24240221331577338
1.3432000000000002	0.24233088458848695
1.3436000000000001	0.242259594658918
1.344	0.24218834807738787
1.3444	0.24211714138934248
1.3448	0.24204597538343953
1.3452000000000002	0.24197485000397423
1.3456000000000001	0.24190376712245454
1.346	0.24183272467447348
1.3464	0.24176172201389745
1.3468	0.24169076248880128
1.3472000000000002	0.2416198413320666
1.3476000000000001	0.241548962520987
1.348	0.24147812263369972
1.3484	0.24140732561812617
1.3488	0.2413365695617118
1.3492	0.24126585357126984
1.3496000000000001	0.24119517715544814
1.35	0.24112454085992474
1.3504	0.24105394463981322
1.3508	0.24098338989488866
1.3512	0.24091287457900235
1.3516000000000001	0.24084239922504702
1.352	0.24077196654181798
1.3524	0.240701573018414
1.3528	0.24063122003659265
1.3532	0.2405609069124497
1.3536000000000001	0.24049063307485452
1.354	0.24042040094529527
1.3544	0.24035020848426913
1.3548	0.24028005630318006
1.3552	0.24020994380590444
1.3556000000000001	0.24013987029133854
1.356	0.24006983903949186
1.3564	0.2399998460494851
1.3568	0.23992989201662085
1.3572	0.23985998081144633
1.3576000000000001	0.23979010708455528
1.358	0.2397202741154607
1.3584	0.2396504811106327
1.3588	0.2395807273859657
1.3592	0.2395110130014788
1.3596000000000001	0.2394413377860387
1.36	0.23937170309046285
1.3604	0.23930210691143872
1.3608	0.23923255059103998
1.3612	0.2391630321603223
1.3616000000000001	0.2390935540852237
1.362	0.23902411510668808
1.3624	0.23895471648436506
1.3628	0.23888535689632984
1.3632	0.2388160368848653
1.3636000000000001	0.23874675504080023
1.364	0.23867751276701488
1.3644	0.23860831009366812
1.3648	0.23853914695103462
1.3652	0.23847002199320766
1.3656000000000001	0.23840093715270572
1.366	0.23833189095380092
1.3664	0.23826288347181102
1.3668	0.23819391519978683
1.3672	0.23812498487089295
1.3676000000000001	0.23805609312437026
1.368	0.2379872406260909
1.3684	0.23791842731377943
1.3688	0.23784965321548823
1.3692	0.23778091750849228
1.3696000000000002	0.23771222148251847
1.37	0.23764356314322044
1.3704	0.23757494311043026
1.3708	0.2375063626360645
1.3712	0.2374378205603761
1.3716000000000002	0.23736931528829275
1.372	0.23730084887230485
1.3724	0.23723242135156086
1.3728	0.23716403394399432
1.3732	0.23709568398518543
1.3736000000000002	0.23702737077463332
1.374	0.2369590962813044
1.3744	0.23689085977387292
1.3748	0.23682266265541896
1.3752	0.23675450410832988
1.3756000000000002	0.23668638404854936
1.3760000000000001	0.23661830114286442
1.3764	0.23655025547098196
1.3768	0.23648224699772036
1.3772	0.23641427765199863
1.3776000000000002	0.23634634801354104
1.3780000000000001	0.2362784540763092
1.3784	0.23621059918956633
1.3788	0.23614278133282174
1.3792	0.2360750011278122
1.3796000000000002	0.23600725980255333
1.3800000000000001	0.23593955596547833
1.3804	0.23587188893986122
1.3808	0.23580426082842887
1.3812	0.2357366707104055
1.3816000000000002	0.23566911671039292
1.3820000000000001	0.23560160124727048
1.3824	0.2355341224443933
1.3828	0.23546668094135614
1.3832	0.23539927819382123
1.3836000000000002	0.23533191332451564
1.3840000000000001	0.23526458419931728
1.3844	0.235197291588496
1.3848	0.23513003880501326
1.3852	0.23506282174683502
1.3856000000000002	0.23499564310093146
1.3860000000000001	0.23492850023502443
1.3864	0.23486139629842318
1.3868	0.23479432737622552
1.3872	0.23472729680588234
1.3876000000000002	0.23466030246739467
1.3880000000000001	0.23459334641685603
1.3884	0.2345264265227206
1.3888	0.23445954344859987
1.3892	0.23439269713544286
1.3896000000000002	0.2343258889935168
1.3900000000000001	0.23425911688417733
1.3904	0.23419238210199023
1.3908	0.23412568454651783
1.3912	0.2340590236228134
1.3916000000000002	0.2339924001233621
1.3920000000000001	0.2339258124130983
1.3924	0.23385926070336538
1.3928	0.23379274678710527
1.3932	0.23372626991103662
1.3936000000000002	0.23365982818195274
1.3940000000000001	0.2335934235463656
1.3944	0.23352705459368372
1.3948	0.23346072270285834
1.3952	0.23339442777716912
1.3956000000000002	0.2333281678440562
1.3960000000000001	0.2332619455675019
1.3964	0.2331957601894079
1.3968	0.23312960966828244
1.3972	0.2330634965888676
1.3976000000000002	0.23299741964119502
1.3980000000000001	0.23293137804994524
1.3984	0.23286537258193596
1.3988	0.2327994039094794
1.3992	0.23273347186667992
1.3996000000000002	0.23266757504542368
1.4000000000000001	0.23260171490358317
1.4004	0.23253588865046482
1.4008	0.23247009963338494
1.4012	0.23240434782704666
1.4016	0.23233863177180303
1.4020000000000001	0.2322729521771424
1.4024	0.23220730703154102
1.4028	0.23214169763719084
1.4032	0.23207612473107975
1.4036	0.23201058685413367
1.4040000000000001	0.23194508529172198
1.4044	0.231879619277104
1.4048	0.23181419013139115
1.4052	0.2317487944501594
1.4056	0.23168343555743243
1.4060000000000001	0.23161811149057543
1.4064	0.23155282288521206
1.4068	0.23148756973090567
1.4072	0.23142235131161726
1.4076	0.2313571710187674
1.4080000000000001	0.23129202465361964
1.4084	0.23122691235836934
1.4088	0.23116183736940432
1.4092	0.23109679758485857
1.4096	0.23103179296793863
1.4100000000000001	0.2309668235154717
1.4104	0.23090188911637144
1.4108	0.2308369898409307
1.4112	0.23077212634845712
1.4116	0.2307072965527487
1.4120000000000001	0.23064250244192785
1.4124	0.23057774471122505
1.4128	0.23051301993420137
1.4132	0.2304483314407978
1.4136	0.2303836771629163
1.4140000000000001	0.23031905907461225
1.4144	0.2302544751531067
1.4148	0.2301899247385979
1.4152	0.23012540979470342
1.4156	0.23006093023000318
1.4160000000000001	0.22999648543351392
1.4164	0.22993207540860383
1.4168	0.2298676993871277
1.4172	0.22980335930006912
1.4176	0.2297390525404387
1.4180000000000001	0.2296747817489886
1.4184	0.22961054550882043
1.4188	0.22954634236121152
1.4192	0.22948217373061075
1.4196	0.22941804162505341
1.4200000000000002	0.22935394250645402
1.4204	0.22928987712838167
1.4208	0.229225847502166
1.4212	0.2291618522342488
1.4216	0.2290978899790872
1.4220000000000002	0.2290339633652625
1.4224	0.2289700716478591
1.4228	0.2289062128831475
1.4232	0.22884238832347203
1.4236	0.22877859859770466
1.4240000000000002	0.22871484301429845
1.4244	0.228651120872579
1.4248	0.22858743344699495
1.4252	0.2285237801634602
1.4256	0.2284601609823016
1.4260000000000002	0.2283965758110328
1.4264000000000001	0.22833302389582444
1.4268	0.2282695067019851
1.4272	0.22820602270712664
1.4276	0.228142572609631
1.4280000000000002	0.2280791577422776
1.4284000000000001	0.22801577534247197
1.4288	0.22795242685889994
1.4292	0.2278891120621802
1.4296	0.22782583245578225
1.4300000000000002	0.2277625845003165
1.4304000000000001	0.22769937087744285
1.4308	0.227636190268795
1.4312	0.22757304463465244
1.4316	0.2275099319382149
1.4320000000000002	0.22744685346936877
1.4324000000000001	0.2273838084685489
1.4328	0.22732079576751885
1.4332	0.22725781651941357
1.4336	0.22719487215133372
1.4340000000000002	0.22713196060050878
1.4344000000000001	0.22706908310365692
1.4348	0.22700623767260442
1.4352	0.2269434263277894
1.4356	0.22688064827357857
1.4360000000000002	0.22681790486934372
1.4364000000000001	0.2267551926569139
1.4368	0.22669251435925697
1.4372	0.22662986920695283
1.4376	0.2265672566120015
1.4380000000000002	0.22650467786094508
1.4384000000000001	0.2264421323647886
1.4388	0.2263796192687223
1.4392	0.22631713925905805
1.4396	0.22625469158565992
1.4400000000000002	0.22619227703131595
1.4404000000000001	0.22612989683612705
1.4408	0.2260675488374243
1.4412	0.22600523303834408
1.4416	0.22594295016018362
1.4420000000000002	0.22588070159685192
1.4424000000000001	0.22581848518033198
1.4428	0.22575630168680128
1.4432	0.22569414965722967
1.4436	0.2256320317617877
1.4440000000000002	0.2255699458291346
1.4444000000000001	0.2255078926987819
1.4448	0.22544587163195018
1.4452	0.2253838839485347
1.4456	0.2253219289474826
1.4460000000000002	0.22526000720581563
1.4464000000000001	0.22519811733728146
1.4468	0.22513626070160164
1.4472	0.22507443462994314
1.4476	0.22501264307894464
1.4480000000000002	0.22495088267958785
1.4484000000000001	0.22488915551014332
1.4488	0.22482745874669896
1.4492	0.2247657963727553
1.4496	0.22470416568625684
1.4500000000000002	0.2246425666483578
1.4504000000000001	0.2245809999536782
1.4508	0.22451946497336317
1.4512	0.224457963067628
1.4516	0.224396493380437
1.4520000000000002	0.22433505515757135
1.4524000000000001	0.2242736504218691
1.4528	0.224212275821574
1.4532	0.22415093354872073
1.4536	0.22408962410771416
1.454	0.22402834666579097
1.4544000000000001	0.22396710062335035
1.4548	0.2239058865919964
1.4552	0.22384470581850635
1.4556	0.22378355702757002
1.456	0.22372243820090865
1.4564000000000001	0.22366135267861398
1.4568	0.22360029842484508
1.4572	0.22353927666158002
1.4576	0.22347828607187137
1.458	0.2234173267103028
1.4584000000000001	0.2233563997789375
1.4588	0.2232955039735709
1.4592	0.22323463990371661
1.4596	0.22317380766211048
1.46	0.2231130058277464
1.4604000000000001	0.22305223694494125
1.4608	0.22299149966950715
1.4612	0.2229307946767678
1.4616	0.22287012045798626
1.462	0.22280947782366645
1.4624000000000001	0.2227488647656024
1.4628	0.22268828461105794
1.4632	0.22262773527509505
1.4636	0.22256721745245323
1.464	0.22250673045944303
1.4644000000000001	0.22244627481987755
1.4648	0.2223858512703023
1.4652	0.22232545911501855
1.4656	0.22226509758673618
1.466	0.22220476804898115
1.4664000000000001	0.22214446905398721
1.4668	0.22208420126514428
1.4672	0.22202396481891074
1.4676	0.22196375963910342
1.468	0.22190358634386498
1.4684000000000001	0.22184344351448093
1.4688	0.22178333107251524
1.4692	0.22172324847301683
1.4696	0.22166319829381675
1.47	0.2216031771495569
1.4704000000000002	0.22154318766683279
1.4708	0.22148322983766822
1.4712	0.22142330234131657
1.4716	0.2213634058335624
1.472	0.22130354034896915
1.4724000000000002	0.22124370572856855
1.4728	0.22118390202465055
1.4732	0.22112412914502555
1.4736	0.22106438582246146
1.474	0.2210046740481012
1.4744000000000002	0.22094499305820658
1.4748	0.22088534142786487
1.4752	0.22082572063806738
1.4756	0.22076613178961157
1.476	0.22070657225669288
1.4764000000000002	0.2206470447259964
1.4768000000000001	0.220587545169862
1.4772	0.2205280769863368
1.4776	0.22046863940493677
1.478	0.22040923375403487
1.4784000000000002	0.22034985662072804
1.4788000000000001	0.22029050939142913
1.4792	0.22023119466372942
1.4796	0.22017190972330547
1.48	0.22011265457009166
1.4804000000000002	0.22005343115435172
1.4808000000000001	0.21999423667317175
1.4812	0.21993507252425415
1.4816	0.21987593803510486
1.482	0.2198168331901018
1.4824000000000002	0.21975775799404096
1.4828000000000001	0.21969871503400362
1.4832	0.219639700286414
1.4836	0.2195807165035345
1.484	0.21952176220587138
1.4844000000000002	0.2194628387709131
1.4848000000000001	0.21940394341991487
1.4852	0.21934507896897604
1.4856	0.21928624530532825
1.486	0.2192274410895403
1.4864000000000002	0.21916866616943642
1.4868000000000001	0.21910992267831508
1.4872	0.2190512079133956
1.4876	0.21899252308187933
1.488	0.21893386750263155
1.4884000000000002	0.21887524257057878
1.4888000000000001	0.21881664616380547
1.4892	0.2187580810445292
1.4896	0.21869954378132095
1.49	0.2186410377730118
1.4904000000000002	0.21858256016787103
1.4908000000000001	0.21852411230513624
1.4912	0.21846569417719952
1.4916	0.2184073065064146
1.492	0.21834894726556564
1.4924000000000002	0.218290617731281
1.4928000000000001	0.21823231794460252
1.4932	0.2181740477290347
1.4936	0.21811580656624263
1.494	0.21805759629884225
1.4944000000000002	0.21799941425320335
1.4948000000000001	0.21794126181405227
1.4952	0.21788313822186134
1.4956	0.21782504346051357
1.496	0.21776697955182334
1.4964000000000002	0.2177089429685246
1.4968000000000001	0.21765093715356532
1.4972	0.21759296014146334
1.4976	0.21753501190971747
1.498	0.21747709236053103
1.4984000000000002	0.21741920344236854
1.4988000000000001	0.21736134312450572
1.4992	0.21730351141126947
1.4996	0.2172457091108394
1.5	0.21718793533256764
1.5004000000000002	0.21713019088404717
1.5008000000000001	0.21707247563246734
1.5012	0.217014788170505
1.5016	0.21695713132173922
1.502	0.21689950297472205
1.5024000000000002	0.21684190302920692
1.5028000000000001	0.21678433283917797
1.5032	0.21672679174164988
1.5036	0.2166692796655434
1.504	0.21661179591221835
1.5044000000000002	0.21655434109791238
1.5048000000000001	0.2164969153809676
1.5052	0.21643951724130717
1.5056	0.21638214804038725
1.506	0.21632480833111833
1.5064	0.2162674968328041
1.5068000000000001	0.2162102142402964
1.5072	0.21615295910206722
1.5076	0.2160957321447199
1.508	0.2160385347071424
1.5084	0.21598136609757346
1.5088000000000001	0.2159242261440727
1.5092	0.21586711365427946
1.5096	0.21581003054595038
1.51	0.21575297414162464
1.5104	0.21569594701980466
1.5108000000000001	0.21563894792908445
1.5112	0.21558197883203067
1.5116	0.21552503695510739
1.512	0.21546812428780482
1.5124	0.21541123953807484
1.5128000000000001	0.2153543827499138
1.5132	0.2152975550161932
1.5136	0.21524075575148993
1.514	0.21518398352480061
1.5144	0.21512724113595094
1.5148000000000001	0.21507052567722373
1.5152	0.21501383738850866
1.5156	0.21495717950053517
1.516	0.21490054725571373
1.5164	0.21484394467843504
1.5168000000000001	0.21478736973053536
1.5172	0.21473082239392338
1.5176	0.21467430333764403
1.518	0.21461781179255734
1.5184	0.21456134990803166
1.5188000000000001	0.21450491357752877
1.5192	0.21444850681839867
1.5196	0.21439212759232784
1.52	0.21433577789298697
1.5204	0.2142794555294376
1.5208000000000002	0.21422315987070373
1.5212	0.21416689290115387
1.5216	0.21411065331957524
1.522	0.21405444178570332
1.5224	0.21399825687566965
1.5228000000000002	0.21394210121726476
1.5232	0.21388597143691535
1.5236	0.21382987033072753
1.524	0.21377379647540462
1.5244	0.21371775053396358
1.5248000000000002	0.2136617316988989
1.5252000000000001	0.21360574070089267
1.5256	0.21354977694025645
1.526	0.21349383979751058
1.5264	0.213437932446632
1.5268000000000002	0.2133820514726733
1.5272000000000001	0.21332619894277316
1.5276	0.21327037404330296
1.528	0.2132145762113672
1.5284	0.2131588046234787
1.5288000000000002	0.21310306003688484
1.5292000000000001	0.21304734523945879
1.5296	0.21299165666643094
1.53	0.21293599636405625
1.5304	0.21288036223904705
1.5308000000000002	0.21282475497774223
1.5312000000000001	0.21276917454579025
1.5316	0.21271362249500614
1.532	0.21265809787538337
1.5324	0.21260260070034742
1.5328000000000002	0.21254712892515126
1.5332000000000001	0.21249168517784645
1.5336	0.21243626819773043
1.534	0.21238087932000116
1.5344	0.21232551644438868
1.5348000000000002	0.21227018093250127
1.5352000000000001	0.21221487273272022
1.5356	0.2121595912350699
1.536	0.21210433831884679
1.5364	0.21204911115639546
1.5368000000000002	0.21199390933677453
1.5372000000000001	0.21193873607170732
1.5376	0.21188358940435914
1.538	0.2118284718433936
1.5384	0.2117733794392178
1.5388000000000002	0.2117183148109535
1.5392000000000001	0.2116632745624687
1.5396	0.21160826079260897
1.54	0.21155327614971586
1.5404	0.21149831781953943
1.5408000000000002	0.2114433865119385
1.5412000000000001	0.21138848216279604
1.5416	0.2113336035568245
1.542	0.21127875254578965
1.5424	0.21122392844788784
1.5428000000000002	0.21116912923180586
1.5432000000000001	0.21111435771575704
1.5436	0.21105961293550823
1.544	0.21100489369478148
1.5444	0.2109502007095011
1.5448000000000002	0.210895534642893
1.5452000000000001	0.21084089609045553
1.5456	0.21078628224629692
1.546	0.21073169656759672
1.5464	0.21067713620102535
1.5468000000000002	0.21062260321483384
1.5472000000000001	0.21056809768970108
1.5476	0.2105136167695032
1.548	0.21045916328625958
1.5484	0.21040473504786628
1.5488000000000002	0.210350333395378
1.5492000000000001	0.21029595830865466
1.5496	0.21024160977092188
1.55	0.2101872872174385
1.5504	0.21013299039214872
1.5508000000000002	0.2100787195171736
1.5512000000000001	0.21002447578412609
1.5516	0.20997025842986639
1.552	0.20991606637026738
1.5524	0.20986190132194127
1.5528000000000002	0.20980776140915247
1.5532000000000001	0.20975364787925854
1.5536	0.20969956203576468
1.554	0.20964550122408576
1.5544	0.20959146602624468
1.5548000000000002	0.20953745703869175
1.5552000000000001	0.20948347442436455
1.5556	0.20942951875639615
1.556	0.2093755872482307
1.5564	0.20932168200597978
1.5568000000000002	0.20926780310383897
1.5572000000000001	0.20921394899189127
1.5576	0.20916012251258587
1.558	0.20910632080980573
1.5584	0.20905254522804406
1.5588000000000002	0.20899879439149105
1.5592000000000001	0.20894506900073295
1.5596	0.2088913711171434
1.56	0.20883769719226464
1.5604	0.20878405006490663
1.5608	0.20873042878091663
1.5612000000000001	0.2086768314597255
1.5616	0.20862326153983823
1.562	0.2085697176590694
1.5624	0.2085161989812191
1.5628	0.208462706260917
1.5632000000000001	0.20840923945112144
1.5636	0.20835579647017954
1.564	0.20830238007631963
1.5644	0.20824898949119375
1.5648	0.20819562465892094
1.5652000000000001	0.2081422849007072
1.5656	0.20808897027892093
1.566	0.2080356815241966
1.5664	0.2079824185921969
1.5668	0.20792918063351107
1.5672000000000001	0.2078759684788667
1.5676	0.2078227812958522
1.568	0.20776962045986014
1.5684	0.20771648383619834
1.5688	0.2076633728326559
1.5692000000000002	0.20761028678606963
1.5696	0.20755722628250928
1.57	0.20750419071729653
1.5704	0.2074511801380048
1.5708	0.20739819432203566
1.5712000000000002	0.20734523415907957
1.5716	0.20729230089454487
1.572	0.20723939229239707
1.5724	0.20718650705458574
1.5728	0.2071336479727175
1.5732000000000002	0.20708081429152847
1.5736	0.20702800473572402
1.574	0.2069752213425351
1.5744	0.20692246193888597
1.5748	0.20686972727502262
1.5752000000000002	0.20681701935017394
1.5756000000000001	0.20676433460760923
1.576	0.2067116758549622
1.5764	0.2066590423153183
1.5768	0.20660643330232997
1.5772000000000002	0.20655384823649126
1.5776000000000001	0.2065012883470324
1.578	0.20644875492987824
1.5784	0.2063962446670936
1.5788	0.20634376032894375
1.5792000000000002	0.2062913003237623
1.5796000000000001	0.20623886550096915
1.58	0.20618645440012895
1.5804	0.20613406843295634
1.5808	0.20608170889232602
1.5812000000000002	0.2060293737092248
1.5816000000000001	0.20597706091437085
1.582	0.2059247744994287
1.5824	0.20587251306743948
1.5828	0.20582027586119322
1.5832000000000002	0.20576806287807548
1.5836000000000001	0.20571587420376014
1.584	0.20566370981782012
1.5844	0.2056115710777574
1.5848	0.20555945508254114
1.5852000000000002	0.20550736470691633
1.5856000000000001	0.20545530062144723
1.586	0.20540326054136093
1.5864	0.2053512430959692
1.5868	0.2052992518023895
1.5872000000000002	0.2052472833062089
1.5876000000000001	0.20519533826420278
1.588	0.20514342004568298
1.5884	0.20509152579779966
1.5888	0.20503965627165832
1.5892000000000002	0.20498781151833756
1.5896000000000001	0.204935990018133
1.59	0.2048841925206648
1.5904	0.20483242097538867
1.5908	0.20478067334957117
1.5912000000000002	0.2047289495876219
1.5916000000000001	0.2046772497464242
1.592	0.20462557375984447
1.5924	0.20457392239648442
1.5928	0.2045222955103032
1.5932000000000002	0.20447069171153998
1.5936000000000001	0.2044191123739202
1.594	0.20436755831618358
1.5944	0.20431602742914623
1.5948	0.20426452154642016
1.5952000000000002	0.20421303864456852
1.5956000000000001	0.2041615801585488
1.596	0.20411014538375494
1.5964	0.20405873423899779
1.5968	0.20400734808821608
1.5972000000000002	0.20395598486245836
1.5976000000000001	0.20390464546268883
1.598	0.20385333237169578
1.5984	0.20380204148838277
1.5988	0.20375077476720527
1.5992000000000002	0.2036995316100486
1.5996000000000001	0.20364831268399586
1.6	0.20359711730172558
1.6004	0.20354594479248556
1.6008	0.20349479718520402
1.6012000000000002	0.203443672978467
1.6016000000000001	0.203392572824858
1.602	0.20334149681780178
1.6024	0.20329044341713554
1.6028	0.2032394154781988
1.6032000000000002	0.2031884102395638
1.6036000000000001	0.20313742772544552
1.604	0.20308646922069418
1.6044	0.20303553545732533
1.6048	0.20298462498795533
1.6052000000000002	0.20293373776789447
1.6056000000000001	0.20288287450404896
1.606	0.20283203444072706
1.6064	0.20278121899881063
1.6068	0.2027304254255854
1.6072000000000002	0.20267965706214897
1.6076000000000001	0.20262891124766136
1.608	0.20257818984659381
1.6084	0.20252749024811423
1.6088	0.20247681446266286
1.6092000000000002	0.20242616256541202
1.6096000000000001	0.20237553514849005
1.61	0.20232492932541113
1.6104	0.20227434659923826
1.6108	0.20222378900714388
1.6112000000000002	0.20217325380059137
1.6116000000000001	0.20212274302341104
1.612	0.20207225451563282
1.6124	0.20202178822324457
1.6128	0.2019713476279047
1.6132	0.20192092923327754
1.6136000000000001	0.20187053379626096
1.614	0.20182016192031016
1.6144	0.20176981357319856
1.6148	0.20171948806569606
1.6152	0.20166918540446777
1.6156000000000001	0.20161890625677115
1.616	0.20156865003517854
1.6164	0.20151841806713977
1.6168	0.20146820874491733
1.6172	0.2014180215323289
1.6176000000000001	0.2013678584875518
1.618	0.2013177182284306
1.6184	0.20126760200515548
1.6188	0.2012175063244528
1.6192	0.20116743547303384
1.6196000000000002	0.2011173871911055
1.62	0.20106736097269307
1.6204	0.20101735742246352
1.6208	0.20096737849627355
1.6212	0.200917421523509
1.6216000000000002	0.20086748778655972
1.622	0.20081757658588972
1.6224	0.2007676886776092
1.6228	0.2007178246566763
1.6232	0.20066798308332956
1.6236000000000002	0.2006181626924073
1.624	0.20056836623619612
1.6244	0.20051859149767182
1.6248	0.2004688405406594
1.6252	0.2004191133644827
1.6256000000000002	0.2003694078962165
1.6260000000000001	0.20031972627816474
1.6264	0.20027006558279858
1.6268	0.20022042869448464
1.6272	0.20017081481865195
1.6276000000000002	0.20012122186603676
1.6280000000000001	0.2000716526482359
1.6284	0.20002210566804612
1.6288	0.1999725823250661
1.6292	0.1999230804927019
1.6296000000000002	0.199873601657511
1.6300000000000001	0.19982414438620566
1.6304	0.19977471076995335
1.6308	0.19972530002061006
1.6312	0.19967591137605245
1.6316000000000002	0.1996265434826925
1.6320000000000001	0.1995771992350075
1.6324	0.19952787850932552
1.6328	0.1994785785003621
1.6332	0.19942930261361724
1.6336000000000002	0.19938004797998277
1.6340000000000001	0.19933081686386278
1.6344	0.19928160780975468
1.6348	0.19923242079178805
1.6352	0.19918325510964996
1.6356000000000002	0.1991341127589612
1.6360000000000001	0.19908499168909755
1.6364	0.19903589468258553
1.6368	0.19898681814732533
1.6372	0.1989377628779646
1.6376000000000002	0.1988887317390119
1.6380000000000001	0.19883972388291327
1.6384	0.19879073656070234
1.6388	0.19874177175365515
1.6392	0.19869282819093093
1.6396000000000002	0.19864390779660235
1.6400000000000001	0.198595010635078
1.6404	0.19854613389412012
1.6408	0.1984972809636666
1.6412	0.1984484490597842
1.6416000000000002	0.19839963823368856
1.6420000000000001	0.19835085124317875
1.6424	0.19830208667344995
1.6428	0.19825334309407383
1.6432	0.19820462124632465
1.6436000000000002	0.19815592247807334
1.6440000000000001	0.19810724397769608
1.6444	0.1980585891208353
1.6448	0.19800995588794457
1.6452	0.1979613443000925
1.6456000000000002	0.1979127543202256
1.6460000000000001	0.1978641866171169
1.6464	0.19781564195915735
1.6468	0.19776711884192166
1.6472	0.19771861576615657
1.6476000000000002	0.19767013622685825
1.6480000000000001	0.19762167820403842
1.6484	0.19757324097659235
1.6488	0.19752482581050623
1.6492	0.19747643280288707
1.6496000000000002	0.1974280611923126
1.6500000000000001	0.19737971097108942
1.6504	0.19733138147422669
1.6508	0.19728307556369318
1.6512	0.19723479023460455
1.6516000000000002	0.19718652976398543
1.6520000000000001	0.1971382891732072
1.6524	0.1970900692495401
1.6528	0.19704187132531015
1.6532	0.1969936940538105
1.6536000000000002	0.19694553884276456
1.6540000000000001	0.19689740697820157
1.6544	0.19684929558027187
1.6548	0.19680120608337393
1.6552	0.19675313718675558
1.6556000000000002	0.1967050901518662
1.6560000000000001	0.19665706501118252
1.6564	0.1966090624163086
1.6568	0.19656107962398484
1.6572	0.196513117998247
1.6576000000000002	0.19646517875422043
1.6580000000000001	0.19641726136553983
1.6584	0.19636936517019332
1.6588	0.19632149004345756
1.6592	0.19627363662933006
1.6596000000000002	0.19622580366482223
1.6600000000000001	0.1961779923992113
1.6604	0.19613020347776433
1.6608	0.196082433521931
1.6612	0.19603468662507506
1.6616000000000002	0.19598696126625692
1.6620000000000001	0.19593925547781765
1.6624	0.19589157206732188
1.6628	0.19584391026818682
1.6632	0.195796270879127
1.6636000000000002	0.19574865167642408
1.6640000000000001	0.19570105272660132
1.6644	0.19565347602694283
1.6648	0.1956059200345147
1.6652	0.19555838551017501
1.6656	0.1955108725311081
1.6660000000000001	0.1954633789689436
1.6664	0.19541590892896998
1.6668	0.19536845970687378
1.6672	0.19532102978788546
1.6676	0.19527362205743815
1.6680000000000001	0.19522623505990866
1.6684	0.19517886873524315
1.6688	0.1951315245172931
1.6692	0.1950842010353142
1.6696	0.19503689820612535
1.6700000000000002	0.19498961540267035
1.6704	0.19494235528134374
1.6708	0.1948951157125005
1.6712	0.19484789675635583
1.6716	0.1948006970119246
1.6720000000000002	0.19475351932313967
1.6724	0.19470636359289273
1.6728	0.19465922776072753
1.6732	0.19461211251315014
1.6736	0.1945650198139477
1.6740000000000002	0.19451794628021735
1.6744	0.19447089534197515
1.6748	0.1944238647904748
1.6752	0.194376854003234
1.6756	0.1943298643452014
1.6760000000000002	0.19428289514567676
1.6764000000000001	0.1942359470395194
1.6768	0.19418902068145816
1.6772	0.1941421126168159
1.6776	0.194095227725413
1.6780000000000002	0.19404836110121582
1.6784000000000001	0.1940015170026841
1.6788	0.1939546925076885
1.6792	0.19390788902213718
1.6796	0.1938611065734569
1.6800000000000002	0.19381434365546724
1.6804000000000001	0.1937676017273522
1.6808	0.19372088008932697
1.6812	0.19367418016252613
1.6816	0.19362750039748877
1.6820000000000002	0.1935808407994365
1.6824000000000001	0.19353419993416943
1.6828	0.19348758206245908
1.6832	0.19344098496846862
1.6836	0.1933944067350336
1.6840000000000002	0.1933478492650258
1.6844000000000001	0.1933013119962439
1.6848	0.19325479554843283
1.6852	0.19320829997726652
1.6856	0.1931618251159225
1.6860000000000002	0.19311537090019937
1.6864000000000001	0.193068936086898
1.6868	0.19302252327852698
1.6872	0.19297612904830563
1.6876	0.1929297562773714
1.6880000000000002	0.1928834035017597
1.6884000000000001	0.1928370700207831
1.6888	0.1927907558448534
1.6892	0.1927444637211665
1.6896	0.19269819217417383
1.6900000000000002	0.19265193999379393
1.6904000000000001	0.19260570838453306
1.6908	0.19255949885961576
1.6912	0.1925133084257875
1.6916	0.1924671365344468
1.6920000000000002	0.1924209859272633
1.6924000000000001	0.19237485570552837
1.6928	0.19232874599879335
1.6932	0.1922826554471324
1.6936	0.19223658678661526
1.6940000000000002	0.1921905358713425
1.6944000000000001	0.19214450537836258
1.6948	0.1920984966910555
1.6952	0.19205250769367155
1.6956	0.19200653704333737
1.6960000000000002	0.1919605875621585
1.6964000000000001	0.19191465922899287
1.6968	0.1918687498273578
1.6972	0.19182286005827043
1.6976	0.19177698992202696
1.6980000000000002	0.19173114010131986
1.6984000000000001	0.19168531135220657
1.6988	0.1916395021804128
1.6992	0.1915937106014619
1.6996	0.19154794136276565
1.7000000000000002	0.191502191001107
1.7004000000000001	0.19145646076104494
1.7008	0.1914107516876431
1.7012	0.1913650619921743
1.7016	0.19131939319046365
1.7020000000000002	0.19127374316480683
1.7024000000000001	0.1912281112824753
1.7028	0.19118250036022155
1.7032	0.19113690809157968
1.7036	0.1910913381658541
1.7040000000000002	0.19104578756024393
1.7044000000000001	0.19100025696876233
1.7048	0.1909547457075127
1.7052	0.1909092537726127
1.7056	0.19086378116975156
1.7060000000000002	0.19081832722231018
1.7064000000000001	0.19077289404341058
1.7068	0.1907274788692639
1.7072	0.1906820838302764
1.7076	0.19063671017233053
1.7080000000000002	0.19059135440769093
1.7084000000000001	0.19054601936835147
1.7088	0.19050070433305877
1.7092	0.19045540855461107
1.7096	0.190410132025843
1.7100000000000002	0.19036487472827468
1.7104000000000001	0.19031963736571578
1.7108	0.19027442066306288
1.7112	0.19022922227617955
1.7116	0.1901840417391305
1.7120000000000002	0.19013888315870042
1.7124000000000001	0.19009374298623016
1.7128	0.19004862257117716
1.7132	0.1900035233412597
1.7136	0.18995844169849452
1.7140000000000002	0.18991338069582908
1.7144000000000001	0.18986833733677844
1.7148	0.18982331506729533
1.7152	0.18977831111708887
1.7156	0.18973332618115402
1.7160000000000002	0.18968836094548902
1.7164000000000001	0.18964341617799318
1.7168	0.18959848968795678
1.7172	0.18955358219099405
1.7176	0.18950869575547713
1.718	0.18946382827204877
1.7184000000000001	0.18941897753062864
1.7188	0.18937414573971667
1.7192	0.18932933566615784
1.7196	0.18928454308186704
1.72	0.189239770755123
1.7204000000000002	0.1891950166633699
1.7208	0.1891502842096624
1.7212	0.1891055713633727
1.7216	0.1890608773410256
1.722	0.18901620074854142
1.7224000000000002	0.18897154296432128
1.7228	0.18892690467926976
1.7232	0.18888228513918393
1.7236	0.18883768434448744
1.724	0.18879310296838803
1.7244000000000002	0.18874854039063305
1.7248	0.18870399807462113
1.7252	0.1886594751870163
1.7256	0.18861497078813616
1.726	0.18857048579226388
1.7264000000000002	0.18852602006156183
1.7268000000000001	0.18848157372155994
1.7272	0.18843714606453454
1.7276	0.18839273762512854
1.728	0.18834834570487857
1.7284000000000002	0.18830397388966313
1.7288000000000001	0.18825962146980924
1.7292	0.18821528757305406
1.7296	0.1881709723199606
1.73	0.18812667629957625
1.7304000000000002	0.18808240013917932
1.7308000000000001	0.18803814176418787
1.7312	0.1879939033723328
1.7316	0.18794968281562263
1.732	0.1879054813963632
1.7324000000000002	0.18786129850514155
1.7328000000000001	0.18781713397547084
1.7332	0.1877729900366173
1.7336	0.18772886376535813
1.734	0.18768475666647322
1.7344000000000002	0.18764066650892752
1.7348000000000001	0.1875965962084425
1.7352	0.18755254500459329
1.7356	0.18750851432504245
1.736	0.18746450054108277
1.7364000000000002	0.18742050515367337
1.7368000000000001	0.18737652952567907
1.7372	0.18733257286241933
1.7376	0.18728863235210802
1.738	0.1872447122864851
1.7384000000000002	0.18720081042291803
1.7388000000000001	0.1871569274505257
1.7392	0.18711306277017026
1.7396	0.18706921774754703
1.74	0.18702539095970716
1.7404000000000002	0.18698158308137525
1.7408000000000001	0.1869377933822538
1.7412	0.1868940218467311
1.7416	0.18685026782799363
1.742	0.1868065333971376
1.7424000000000002	0.18676281634507386
1.7428000000000001	0.1867191188428945
1.7432	0.18667543869510217
1.7436	0.18663177675520393
1.744	0.18658813441511202
1.7444000000000002	0.18654451023482588
1.7448000000000001	0.18650090477265513
1.7452	0.18645731809217503
1.7456	0.1864137494485767
1.746	0.1863701995271415
1.7464000000000002	0.18632666837724432
1.7468000000000001	0.18628315576603138
1.7472	0.1862396611597349
1.7476	0.18619618382307745
1.748	0.18615272591377596
1.7484000000000002	0.1861092859185839
1.7488000000000001	0.1860658647408966
1.7492	0.1860224607204347
1.7496	0.1859790760433253
1.75	0.18593570986179242
1.7504000000000002	0.18589235953787686
1.7508000000000001	0.18584902926157798
1.7512	0.1858057183068187
1.7516	0.18576242449645275
1.752	0.18571914991952598
1.7524000000000002	0.18567589240910543
1.7528000000000001	0.1856326535104763
1.7532	0.1855894317258011
1.7536	0.18554622917100394
1.754	0.18550304510572124
1.7544000000000002	0.18545987741181924
1.7548000000000001	0.18541672883223115
1.7552	0.18537359944756215
1.7556	0.18533048630476467
1.756	0.18528739165136643
1.7564000000000002	0.18524431611640135
1.7568000000000001	0.18520125903926543
1.7572	0.18515821963357004
1.7576	0.1851151993622212
1.758	0.18507219528596253
1.7584000000000002	0.18502920823430402
1.7588000000000001	0.1849862402193566
1.7592	0.1849432912517074
1.7596	0.1849003604809054
1.76	0.18485744665462078
1.7604000000000002	0.18481455100775956
1.7608000000000001	0.184771672285595
1.7612	0.1847288111148785
1.7616	0.18468596819878347
1.762	0.1846431435296494
1.7624000000000002	0.1846003378269876
1.7628000000000001	0.1845575495684194
1.7632	0.18451478017378864
1.7636	0.1844720282254556
1.764	0.18442929514256556
1.7644000000000002	0.18438657739555908
1.7648000000000001	0.18434387779623174
1.7652	0.18430119571944448
1.7656	0.18425853253435165
1.766	0.18421588683589007
1.7664000000000002	0.18417325923962724
1.7668000000000001	0.18413065042145238
1.7672	0.18408805744362455
1.7676	0.18404548188852465
1.768	0.18400292576620403
1.7684000000000002	0.18396038634617473
1.7688000000000001	0.18391786493781048
1.7692	0.18387536090725742
1.7696	0.18383287425003647
1.77	0.1837904070269627
1.7704000000000002	0.18374795560243962
1.7708000000000002	0.18370552353346825
1.7712	0.1836631067031268
1.7716	0.18362070860284097
1.772	0.18357832907989458
1.7724	0.18353596532608374
1.7728000000000002	0.18349362160057703
1.7732	0.18345129365555868
1.7736	0.18340898433348085
1.774	0.1833666907813165
1.7744	0.183324416542318
1.7748000000000002	0.18328215868365783
1.7752000000000001	0.18323991938503115
1.7756	0.18319769729481405
1.776	0.18315549233883333
1.7764	0.18311330591063635
1.7768000000000002	0.18307113789383744
1.7772000000000001	0.18302898628138708
1.7776	0.18298685029903738
1.778	0.1829447335051526
1.7784	0.1829026330919129
1.7788000000000002	0.18286055037534799
1.7792000000000001	0.18281848404227452
1.7796	0.1827764374873484
1.78	0.18273440784362827
1.7804	0.18269239518389713
1.7808000000000002	0.18265040020690526
1.7812000000000001	0.18260842158781698
1.7816	0.1825664598757908
1.782	0.1825245165195134
1.7824	0.18248259005372025
1.7828000000000002	0.18244068046241002
1.7832000000000001	0.18239878925351627
1.7836	0.18235691491530936
1.784	0.18231505813546367
1.7844	0.18227321833360222
1.7848000000000002	0.18223139610781058
1.7852000000000001	0.18218959000618762
1.7856	0.18214780145485776
1.786	0.18210602975969326
1.7864	0.18206427622091925
1.7868000000000002	0.1820225394496614
1.7872000000000001	0.1819808195082233
1.7876	0.18193911853105038
1.788	0.18189743279637205
1.7884	0.18185576457645825
1.7888000000000002	0.18181411385919366
1.7892000000000001	0.18177248056527007
1.7896	0.18173086472597977
1.79	0.181689265531368
1.7904	0.18164768372314477
1.7908000000000002	0.18160611789115022
1.7912000000000001	0.1815645688423284
1.7916	0.18152303858480756
1.792	0.1814815241584764
1.7924	0.181440027148711
1.7928000000000002	0.18139854757362717
1.7932000000000001	0.18135708530163908
1.7936	0.18131564023232993
1.794	0.18127421172927627
1.7944	0.18123279980231266
1.7948000000000002	0.18119140523740307
1.7952000000000001	0.18115002716146722
1.7956	0.18110866630210776
1.796	0.1810673220872533
1.7964	0.18102599591312396
1.7968000000000002	0.18098468696392045
1.7972000000000001	0.18094339239353596
1.7976	0.18090211655272592
1.798	0.1808608571479009
1.7984	0.1808196148773309
1.7988000000000002	0.18077838980915384
1.7992000000000001	0.18073718246997528
1.7996	0.1806959893954817
1.8	0.18065481414291096
1.8004	0.18061365611375624
1.8008000000000002	0.18057251449858958
1.8012000000000001	0.1805313912918166
1.8016	0.1804902830872226
1.802	0.18044919183241803
1.8024	0.18040811627659215
1.8028000000000002	0.18036705914073226
1.8032000000000001	0.1803260176205963
1.8036	0.18028499395110886
1.804	0.1802439865163057
1.8044	0.1802029961006456
1.8048000000000002	0.18016202195609632
1.8052000000000001	0.1801210641128118
1.8056	0.180080121926389
1.806	0.18003919881308406
1.8064	0.17999829112398513
1.8068000000000002	0.1799574004110036
1.8072000000000001	0.1799165259580573
1.8076	0.179875668384042
1.808	0.17983482844859744
1.8084	0.17979400399319
1.8088000000000002	0.17975319578659055
1.8092000000000001	0.1797124044522913
1.8096	0.17967162865742825
1.81	0.17963087179684023
1.8104	0.17959013030951498
1.8108000000000002	0.17954940643158324
1.8112000000000001	0.17950869931957214
1.8116	0.1794680075450482
1.812	0.1794273318466605
1.8124	0.17938667374527595
1.8128000000000002	0.17934603084188594
1.8132000000000001	0.17930540545853213
1.8136	0.1792647954120692
1.814	0.17922420294035601
1.8144	0.17918362852018677
1.8148000000000002	0.17914306869837404
1.8152000000000001	0.17910252566576723
1.8156	0.17906199848615023
1.816	0.17902148652719008
1.8164	0.17898099274319867
1.8168000000000002	0.17894051416640322
1.8172000000000001	0.1789000529709006
1.8176	0.17885960773311327
1.818	0.17881917987148743
1.8184	0.17877876774524282
1.8188000000000002	0.17873837082602928
1.8192000000000002	0.17869798910522372
1.8196	0.17865762544884733
1.82	0.17861727766044433
1.8204	0.1785769464620195
1.8208000000000002	0.17853663249697382
1.8212000000000002	0.17849633439419987
1.8216	0.17845605213411442
1.822	0.1784157869895251
1.8224	0.17837553769108838
1.8228000000000002	0.17833530432450106
1.8232000000000002	0.17829508882232514
1.8236	0.17825488837835834
1.824	0.1782147037460634
1.8244	0.17817453478785794
1.8248	0.17813438220725664
1.8252000000000002	0.17809424546231445
1.8256000000000001	0.17805412522990804
1.826	0.17801401997347777
1.8264	0.17797393261540118
1.8268	0.1779338624386666
1.8272000000000002	0.17789380711840264
1.8276000000000001	0.17785376805400543
1.828	0.1778137446620206
1.8284	0.17777373900481608
1.8288	0.17773374898899907
1.8292000000000002	0.17769377255048824
1.8296000000000001	0.17765381459646368
1.83	0.17761387226232983
1.8304	0.17757394553295835
1.8308	0.17753403578921634
1.8312000000000002	0.17749414014002496
1.8316000000000001	0.17745426029513023
1.832	0.1774143981121813
1.8324	0.1773745507597242
1.8328	0.1773347202641088
1.8332000000000002	0.17729490455976016
1.8336000000000001	0.1772551064366471
1.834	0.17721532237823312
1.8344	0.17717555530623075
1.8348	0.17713580440361865
1.8352000000000002	0.17709606960255364
1.8356000000000001	0.1770563495788705
1.836	0.17701664572018105
1.8364	0.17697695941721858
1.8368	0.17693728631805683
1.8372000000000002	0.17689763147888982
1.8376000000000001	0.17685799138474723
1.838	0.17681836666540696
1.8384	0.17677875802054022
1.8388	0.17673916479914709
1.8392000000000002	0.17669958911718198
1.8396000000000001	0.17666002660210045
1.84	0.1766204823253995
1.8404	0.17658095274678431
1.8408	0.1765414398904207
1.8412000000000002	0.1765019423685693
1.8416000000000001	0.1764624593842189
1.842	0.17642299379574367
1.8424	0.17638354284294533
1.8428	0.1763441079057403
1.8432000000000002	0.1763046882524958
1.8436000000000001	0.17626528521541818
1.844	0.17622589746274986
1.8444	0.17618652490289766
1.8448	0.1761471697217747
1.8452000000000002	0.1761078289470629
1.8456000000000001	0.17606850335890478
1.846	0.17602919303078068
1.8464	0.17598990005762138
1.8468	0.17595062153313312
1.8472000000000002	0.17591135951326475
1.8476000000000001	0.17587211195240549
1.848	0.17583288017748477
1.8484	0.17579366425599996
1.8488	0.17575446272838346
1.8492000000000002	0.1757152785452888
1.8496000000000001	0.1756761108479613
1.85	0.17563695743171082
1.8504	0.1755978197114313
1.8508	0.17555869839530425
1.8512000000000002	0.17551959277093887
1.8516000000000001	0.17548050015697936
1.852	0.17544142259974582
1.8524	0.17540236298606804
1.8528	0.17536331762633006
1.8532000000000002	0.17532428737619554
1.8536000000000001	0.17528527219796963
1.854	0.17524627268220905
1.8544	0.17520729029722448
1.8548	0.17516832141584793
1.8552000000000002	0.1751293695750883
1.8556000000000001	0.17509043197617713
1.856	0.17505151141538766
1.8564	0.17501260436578148
1.8568	0.17497371442196497
1.8572000000000002	0.17493483931258735
1.8576000000000001	0.17489597976126525
1.858	0.17485713653077595
1.8584	0.174818306782221
1.8588	0.17477949320013875
1.8592000000000002	0.17474069512792623
1.8596000000000001	0.17470191253337575
1.86	0.1746631441236386
1.8604	0.1746243919388104
1.8608	0.17458565378314472
1.8612000000000002	0.17454693052640946
1.8616000000000001	0.17450822426481272
1.862	0.17446953270460275
1.8624	0.17443085666255564
1.8628	0.17439219540867235
1.8632000000000002	0.17435354970711958
1.8636000000000001	0.17431491949081868
1.864	0.17427630395125182
1.8644	0.1742377039388211
1.8648	0.1741991186894265
1.8652000000000002	0.17416055100839944
1.8656000000000001	0.17412199658120553
1.866	0.17408345619103638
1.8664	0.17404493123491105
1.8668	0.1740064223773673
1.8672000000000002	0.17396792815544282
1.8676000000000001	0.1739294492676674
1.868	0.17389098633540556
1.8684	0.1738525386696046
1.8688	0.173814105630703
1.8692000000000002	0.17377568792835618
1.8696000000000002	0.1737372847763482
1.87	0.17369889687916196
1.8704	0.17366052289811373
1.8708	0.1736221635446511
1.8712000000000002	0.1735838201393647
1.8716000000000002	0.17354549197545088
1.872	0.1735071791311138
1.8724	0.17346888146006745
1.8728	0.17343059768743374
1.8732000000000002	0.17339232990448328
1.8736000000000002	0.1733540772539227
1.874	0.17331583975873366
1.8744	0.173277618181223
1.8748	0.17323940961136852
1.8752000000000002	0.1732012155437378
1.8756000000000002	0.17316303807722222
1.8760000000000001	0.17312487503367602
1.8764	0.17308672787648804
1.8768	0.17304859374469594
1.8772	0.17301047465521557
1.8776000000000002	0.1729723713716288
1.8780000000000001	0.1729342817696543
1.8784	0.1728962079791002
1.8788	0.17285814852885217
1.8792	0.17282010352465627
1.8796000000000002	0.17278207354824937
1.8800000000000001	0.17274406086028826
1.8804	0.17270606104821784
1.8808	0.1726680762952849
1.8812	0.17263010653694888
1.8816000000000002	0.1725921511428966
1.8820000000000001	0.17255420937902655
1.8824	0.17251628478738834
1.8828	0.17247837375123398
1.8832	0.17244047776852067
1.8836000000000002	0.17240259674594072
1.8840000000000001	0.17236473070567915
1.8844	0.17232687813221237
1.8848	0.17228903975458876
1.8852	0.17225121782948938
1.8856000000000002	0.1722134101333982
1.8860000000000001	0.17217561877783671
1.8864	0.17213784079548677
1.8868	0.17210007698760688
1.8872	0.1720623288216664
1.8876000000000002	0.17202459549218518
1.8880000000000001	0.17198687551012581
1.8884	0.17194916965740725
1.8888	0.17191148013669955
1.8892	0.17187380465742963
1.8896000000000002	0.1718361439457028
1.8900000000000001	0.17179849806932446
1.8904	0.17176086625953801
1.8908	0.17172324793449645
1.8912	0.17168564583471613
1.8916000000000002	0.1716480583838247
1.8920000000000001	0.1716104843222772
1.8924	0.17157292498530796
1.8928	0.17153537974292943
1.8932	0.17149785078094093
1.8936000000000002	0.17146033643933345
1.8940000000000001	0.17142283604441466
1.8944	0.17138535043569503
1.8948	0.1713478780579304
1.8952	0.17131042043641287
1.8956000000000002	0.1712729782142054
1.8960000000000001	0.17123554998764234
1.8964	0.1711981363833498
1.8968	0.17116073612474103
1.8972	0.17112335124543232
1.8976000000000002	0.17108598032601097
1.8980000000000001	0.17104862409896404
1.8984	0.17101128331696536
1.8988	0.1709739557030301
1.8992	0.17093664476245918
1.8996000000000002	0.17089934624625858
1.9000000000000001	0.17086206307757712
1.9004	0.17082479445093135
1.9008	0.17078753962146376
1.9012	0.17075029934982755
1.9016000000000002	0.1707130729341566
1.9020000000000001	0.17067586163239823
1.9024	0.17063866275798067
1.9028	0.17060147986535812
1.9032	0.17056431075738065
1.9036000000000002	0.1705271561155619
1.9040000000000001	0.17049001672960884
1.9044	0.17045289044970036
1.9048	0.170415779404554
1.9052	0.17037868060536332
1.9056000000000002	0.1703415977628988
1.9060000000000001	0.17030452944028474
1.9064	0.17026747545812337
1.9068	0.17023043448066777
1.9072	0.17019340863680987
1.9076000000000002	0.17015639651781567
1.9080000000000001	0.17011940096489464
1.9084	0.17008241691966075
1.9088	0.17004544808260047
1.9092	0.17000849350887615
1.9096000000000002	0.16997155325416735
1.9100000000000001	0.1699346265743359
1.9104	0.16989771507490858
1.9108	0.16986081569898526
1.9112	0.16982393209338964
1.9116000000000002	0.16978706279605316
1.9120000000000001	0.16975020646513905
1.9124	0.16971336442727358
1.9128	0.1696765366056211
1.9132	0.16963972380214554
1.9136000000000002	0.16960292529037602
1.9140000000000001	0.16956613958218758
1.9144	0.1695293674502265
1.9148	0.16949261110498381
1.9152	0.16945586824091297
1.9156000000000002	0.1694191395800062
1.9160000000000001	0.16938242440983098
1.9164	0.1693457228148404
1.9168	0.16930903688382426
1.9172	0.1692723650476723
1.9176000000000002	0.16923570745960337
1.9180000000000001	0.16919906256289963
1.9184	0.16916243048610113
1.9188	0.16912581399455984
1.9192	0.16908921231329033
1.9196000000000002	0.16905262465489668
1.9200000000000002	0.16901605046386203
1.9204	0.16897948973495713
1.9208	0.16894294386656228
1.9212	0.16890640993422057
1.9216000000000002	0.16886989085590787
1.9220000000000002	0.1688333866452173
1.9224	0.16879689506440587
1.9228	0.16876041746741766
1.9232	0.16872395540361562
1.9236000000000002	0.16868750447885728
1.9240000000000002	0.16865106911365602
1.9244	0.16861464714161778
1.9248	0.1685782405451377
1.9252	0.1685418457797504
1.9256000000000002	0.16850546654680754
1.9260000000000002	0.16846910128269676
1.9264000000000001	0.16843275003574465
1.9268	0.1683964112926296
1.9272	0.16836008726864238
1.9276000000000002	0.16832377574184443
1.9280000000000002	0.16828747893790585
1.9284000000000001	0.16825119604581495
1.9288	0.16821492637743274
1.9292	0.1681786714137723
1.9296	0.16814242809284474
1.9300000000000002	0.1681062001846757
1.9304000000000001	0.1680699861930014
1.9308	0.16803378549681902
1.9312	0.1679975980675612
1.9316	0.16796142589269591
1.9320000000000002	0.16792526682069653
1.9324000000000001	0.16788912088042862
1.9328	0.16785298883861322
1.9332	0.1678168707516935
1.9336	0.16778076725362678
1.9340000000000002	0.16774467684370986
1.9344000000000001	0.1677085994962002
1.9348	0.1676725366721955
1.9352	0.16763648691680344
1.9356	0.16760045030669501
1.9360000000000002	0.16756442826757312
1.9364000000000001	0.1675284192559101
1.9368	0.1674924239913368
1.9372	0.16745644241034607
1.9376	0.1674204753234132
1.9380000000000002	0.1673845212541305
1.9384000000000001	0.16734858021808274
1.9388	0.16731265292016206
1.9392	0.1672767392895831
1.9396	0.1672408401988067
1.9400000000000002	0.16720495481872044
1.9404000000000001	0.1671690823762959
1.9408	0.16713322215515014
1.9412	0.16709737765170418
1.9416	0.16706154538542994
1.9420000000000002	0.16702572606252153
1.9424000000000001	0.16698992111913213
1.9428	0.16695412913711594
1.9432	0.16691835009661427
1.9436	0.16688258542047474
1.9440000000000002	0.16684683430867264
1.9444000000000001	0.16681109684114492
1.9448	0.16677537228116646
1.9452	0.1667396619785967
1.9456	0.16670396522816167
1.9460000000000002	0.16666828146327428
1.9464000000000001	0.16663261042365285
1.9468	0.16659695294137655
1.9472	0.16656130837968064
1.9476	0.16652567812871
1.9480000000000002	0.16649006139864186
1.9484000000000001	0.1664544595316737
1.9488	0.16641886835052144
1.9492	0.16638329063881174
1.9496	0.1663477286613365
1.9500000000000002	0.16631217877377602
1.9504000000000001	0.1662766423025024
1.9508	0.16624111792902652
1.9512	0.16620560840159404
1.9516	0.16617011235010337
1.9520000000000002	0.16613462902709175
1.9524000000000001	0.16609916054183582
1.9528	0.1660637032025809
1.9532	0.16602826079931143
1.9536	0.1659928311344675
1.9540000000000002	0.1659574141671043
1.9544000000000001	0.16592201206786472
1.9548	0.16588662187131453
1.9552	0.16585124580244337
1.9556	0.1658158823337279
1.9560000000000002	0.16578053148517358
1.9564000000000001	0.16574519394955978
1.9568	0.16570987130471881
1.9572	0.16567456124556357
1.9576	0.16563926377159788
1.9580000000000002	0.16560397960634166
1.9584000000000001	0.16556870802750978
1.9588	0.1655334505402375
1.9592	0.16549820634142132
1.9596	0.16546297550062994
1.9600000000000002	0.16542775867625936
1.9604000000000001	0.16539255306323963
1.9608	0.16535735999992573
1.9612	0.16532218235313734
1.9616	0.16528701718908034
1.9620000000000002	0.16525186449398266
1.9624000000000001	0.16521672519236796
1.9628	0.16518159992520054
1.9632	0.16514648716393043
1.9636	0.16511138761491406
1.9640000000000002	0.16507630048879385
1.9644000000000001	0.16504122579627944
1.9648	0.16500616780868504
1.9652	0.16497112067611042
1.9656	0.16493608668775106
1.9660000000000002	0.16490106581824904
1.9664000000000001	0.16486605803115095
1.9668	0.16483106345624032
1.9672	0.16479608131327173
1.9676	0.16476111161087736
1.9680000000000002	0.1647261550504825
1.9684000000000001	0.16469121239498097
1.9688	0.16465628209028316
1.9692	0.16462136476936617
1.9696	0.16458645988058318
1.9700000000000002	0.1645515688200312
1.9704000000000002	0.16451669149302628
1.9708	0.16448182578232973
1.9712	0.1644469731120317
1.9716	0.164412134265024
1.9720000000000002	0.16437730844117104
1.9724000000000002	0.16434249495388953
1.9728	0.16430769370310816
1.9732	0.16427290548021634
1.9736	0.16423813099123374
1.9740000000000002	0.16420336951216064
1.9744000000000002	0.16416862238962537
1.9748	0.16413388541168583
1.9752	0.16409916208083686
1.9756	0.16406445178431417
1.9760000000000002	0.16402975519504526
1.9764000000000002	0.16399507078778652
1.9768000000000001	0.16396039795606399
1.9772	0.16392574025498208
1.9776	0.16389109473817987
1.9780000000000002	0.163856461354558
1.9784000000000002	0.16382184159939517
1.9788000000000001	0.16378723396232442
1.9792	0.16375263995550926
1.9796	0.16371805813818363
1.9800000000000002	0.16368348852674353
1.9804000000000002	0.1636489325367343
1.9808000000000001	0.16361438946181617
1.9812	0.16357985926695795
1.9816	0.16354534115611397
1.982	0.16351083510783782
1.9824000000000002	0.1634763425986291
1.9828000000000001	0.16344186227611102
1.9832	0.16340739554332295
1.9836	0.16337294158550397
1.984	0.1633385010784696
1.9844000000000002	0.16330407341364683
1.9848000000000001	0.16326965638592994
1.9852	0.16323525373829617
1.9856	0.1632008624359299
1.986	0.1631664861171509
1.9864000000000002	0.1631321211259683
1.9868000000000001	0.16309776950387744
1.9872	0.16306343057344053
1.9876	0.1630291042944817
1.988	0.16299479082178459
1.9884000000000002	0.16296048793840967
1.9888000000000001	0.16292619927084206
1.9892	0.16289192396448193
1.9896	0.1628576605136005
1.99	0.1628234097029474
1.9904000000000002	0.1627891709008693
1.9908000000000001	0.16275494409543345
1.9912	0.16272073144115096
1.9916	0.1626865306255414
1.992	0.1626523416503859
1.9924000000000002	0.16261816531108997
1.9928000000000001	0.16258400167756004
1.9932	0.16254984998844857
1.9936	0.16251571171882728
1.994	0.1624815867024314
1.9944000000000002	0.16244747353299138
1.9948000000000001	0.16241337370934172
1.9952	0.16237928649655453
1.9956	0.16234521102869015
1.996	0.16231114804357671
1.9964000000000002	0.16227709697847492
1.9968000000000001	0.16224305924151883
1.9972	0.1622090347285986
1.9976	0.1621750213802423
1.998	0.1621410219067767
1.9984000000000002	0.16210703424133077
1.9988000000000001	0.16207305765322577
1.9992	0.16203909443920106
1.9996	0.16200514365789653
2	0.16197120467065174
2.0004	0.1619372796575852
2.0008	0.16190336628238255
2.0012000000000003	0.1618694653200513
2.0016000000000003	0.1618355768556693
2.0020000000000002	0.16180170087754997
2.0024	0.1617678372923569
2.0028	0.1617339853820765
2.0032	0.16170014591067972
2.0036	0.16166632033883366
2.004	0.16163250708161447
2.0044	0.1615987048852806
2.0048	0.16156491651981675
2.0052000000000003	0.16153113909069716
2.0056000000000003	0.16149737486373061
2.0060000000000002	0.16146362228255895
2.0064	0.16142988203886188
2.0068	0.16139615567641152
2.0072	0.16136243874441847
2.0076	0.16132873553560445
2.008	0.16129504460988753
2.0084	0.16126136673261116
2.0088	0.16122769979661467
2.0092	0.16119404597435727
2.0096000000000003	0.16116040442561141
2.0100000000000002	0.16112677674243636
2.0104	0.16109315989020323
2.0108	0.1610595537932069
2.0112	0.16102596149329695
2.0116	0.16099238065115706
2.012	0.16095881200427709
2.0124	0.16092525552302828
2.0128	0.1608917120332254
2.0132	0.16085818224976445
2.0136000000000003	0.16082466329147338
2.0140000000000002	0.1607911545100824
2.0144	0.16075766083539034
2.0148	0.16072417861956834
2.0152	0.16069070799529028
2.0156	0.16065725036779566
2.016	0.1606238049680857
2.0164	0.16059037241056529
2.0168	0.160556949685422
2.0172	0.16052353989164536
2.0176000000000003	0.1604901421567717
2.0180000000000002	0.160456755843988
2.0184	0.1604233831930405
2.0188	0.16039002187741525
2.0192	0.160356672618573
2.0196	0.16032333484926842
2.02	0.1602900099881166
2.0204	0.1602566957686059
2.0208	0.16022339581745304
2.0212	0.16019010720120586
2.0216000000000003	0.16015683000888703
2.0220000000000002	0.16012356493630853
2.0224	0.16009031262402817
2.0228	0.1600570715673788
2.0232	0.16002384257476243
2.0236	0.15999062493329785
2.024	0.15995742154493553
2.0244	0.15992422875283063
2.0248	0.15989104792430675
2.0252	0.15985787991735512
2.0256000000000003	0.15982472393897695
2.0260000000000002	0.15979158134099858
2.0264	0.15975844851244503
2.0268	0.15972532706511677
2.0272	0.15969221982621762
2.0276	0.15965912315287079
2.028	0.15962603983310353
2.0284	0.15959296850391136
2.0288	0.1595599082714686
2.0292	0.15952685995737614
2.0296000000000003	0.15949382361213493
2.0300000000000002	0.15946079766294297
2.0304	0.15942778372298572
2.0308	0.159394782491167
2.0312	0.1593617945917215
2.0316	0.15932881642349994
2.032	0.15929585079084274
2.0324	0.15926289702861085
2.0328	0.15922995517428495
2.0332	0.15919702600959773
2.0336000000000003	0.1591641071498483
2.0340000000000003	0.15913120099876887
2.0344	0.15909830890134136
2.0348	0.15906542788655464
2.0352	0.15903255724308674
2.0356	0.15899969840429296
2.036	0.15896685209455308
2.0364	0.15893401679599828
2.0368	0.1589011941977363
2.0372	0.15886838265506942
2.0376000000000003	0.15883558362052985
2.0380000000000003	0.15880279645749906
2.0384	0.15877002111494043
2.0388	0.1587372576223226
2.0392	0.15870450517098744
2.0396	0.15867176592204046
2.04	0.15863903697649584
2.0404	0.1586063204155721
2.0408	0.1585736169772166
2.0412	0.15854092375739903
2.0416000000000003	0.15850824083718384
2.0420000000000003	0.1584755704285601
2.0424	0.1584429117636631
2.0428	0.158410264745792
2.0432	0.1583776308859698
2.0436	0.15834500939774165
2.044	0.1583123980511122
2.0444	0.15827979762380284
2.0448	0.15824721033842604
2.0452	0.15821463326390062
2.0456000000000003	0.15818206935578927
2.0460000000000003	0.15814951629217078
2.0464	0.1581169741541799
2.0468	0.1580844436555059
2.0472	0.15805192487784836
2.0476	0.1580194177453439
2.048	0.15798692290109295
2.0484	0.1579544396840653
2.0488	0.15792196884199128
2.0492	0.15788951026881914
2.0496000000000003	0.15785706108444653
2.0500000000000003	0.157824624981034
2.0504000000000002	0.15779219889664597
2.0508	0.15775978518157674
2.0512	0.15772738227262106
2.0516	0.15769499162728584
2.052	0.15766261262491021
2.0524	0.15763024509750523
2.0528	0.15759788918063344
2.0532	0.1575655454397038
2.0536000000000003	0.15753321389203745
2.0540000000000003	0.15750089380774046
2.0544000000000002	0.1574685838219647
2.0548	0.15743628742858762
2.0552	0.15740400105178942
2.0556	0.15737172609189232
2.056	0.157339461873772
2.0564	0.1573072106279374
2.0568	0.15727497010437952
2.0572	0.15724273965803748
2.0576000000000003	0.15721052218309906
2.0580000000000003	0.15717831683797034
2.0584000000000002	0.15714612289745378
2.0588	0.15711393965089737
2.0592	0.15708176782523886
2.0596	0.15704960821366043
2.06	0.15701745855660798
2.0604	0.15698532102769314
2.0608	0.15695319633335147
2.0612	0.15692108073711775
2.0616	0.1568889780510978
2.0620000000000003	0.15685688601839276
2.0624000000000002	0.15682480540262234
2.0628	0.1567927361137884
2.0632	0.1567606787727196
2.0636	0.15672863283219973
2.064	0.1566965974246035
2.0644	0.15666457484947938
2.0648	0.15663256357998523
2.0652	0.1566005628443473
2.0656	0.1565685728453572
2.0660000000000003	0.1565365948001357
2.0664000000000002	0.15650462798626608
2.0668	0.15647267391052444
2.0672	0.15644073032149353
2.0676	0.15640879799347562
2.068	0.1563768762387301
2.0684	0.15634496576617785
2.0688	0.15631306731286654
2.0692	0.1562811807771013
2.0696	0.15624930401835646
2.0700000000000003	0.15621743997879145
2.0704000000000002	0.15618558712343322
2.0708	0.156153744083383
2.0712	0.15612191367171102
2.0716	0.15609009525731432
2.072	0.1560582880875927
2.0724	0.15602649065122742
2.0728	0.15599470589334807
2.0732	0.1559629315088622
2.0736	0.1559311682794151
2.0740000000000003	0.15589941557558196
2.0744000000000002	0.15586767409508062
2.0748	0.15583594304694426
2.0752	0.1558042238895906
2.0756	0.15577251865843234
2.076	0.15574082292992864
2.0764	0.15570913828387634
2.0768	0.1556774639432501
2.0772	0.1556458008568894
2.0776	0.15561414895338577
2.0780000000000003	0.15558250886322766
2.0784000000000002	0.15555087979790017
2.0788	0.15551926119655268
2.0792	0.15548765518392105
2.0796	0.155456059596922
2.08	0.15542447441198404
2.0804	0.15539290098590486
2.0808	0.15536133933421992
2.0812	0.15532978866059288
2.0816	0.15529824832222472
2.0820000000000003	0.15526672051693402
2.0824000000000003	0.1552352028672872
2.0828	0.15520369619060737
2.0832	0.15517220135067045
2.0836	0.15514071745370495
2.084	0.1551092437794569
2.0844	0.1550777810627676
2.0848	0.15504632938714902
2.0852	0.15501488937840946
2.0856	0.15498346103994998
2.0860000000000003	0.15495204283204744
2.0864000000000003	0.15492063415498902
2.0868	0.15488923802277976
2.0872	0.15485785354034676
2.0876	0.1548264784712058
2.088	0.15479511658572453
2.0884	0.1547637641951798
2.0888	0.1547324248790809
2.0892	0.15470109280218136
2.0896	0.15466977388471503
2.0900000000000003	0.15463846507479628
2.0904000000000003	0.15460716792404294
2.0908	0.15457588170250303
2.0912	0.15454460623467736
2.0916	0.15451334098218616
2.092	0.1544820888209727
2.0924	0.15445084675371057
2.0928	0.15441961705588303
2.0932	0.1543883960812794
2.0936	0.1543571873877645
2.0940000000000003	0.1543259886533731
2.0944000000000003	0.15429480220981084
2.0948	0.15426362509292735
2.0952	0.15423245963958532
2.0956	0.15420130426517098
2.096	0.1541701619514927
2.0964	0.15413902970345628
2.0968	0.15410790750163683
2.0972	0.1540767961035754
2.0976	0.1540456954249606
2.0980000000000003	0.15401460697393698
2.0984000000000003	0.1539835277851821
2.0988	0.15395245945046754
2.0992	0.15392140334507332
2.0996	0.15389035800123607
2.1	0.15385932263110236
2.1004	0.15382829868015446
2.1008	0.15379728460844233
2.1012	0.1537662805050255
2.1016	0.15373529001005792
2.1020000000000003	0.15370430947161973
2.1024000000000003	0.15367333969913988
2.1028000000000002	0.15364237989252594
2.1032	0.15361143006382583
2.1036	0.15358049238550053
2.104	0.15354956532774877
2.1044	0.1535186496724763
2.1048	0.15348774390774944
2.1052	0.15345684955974936
2.1056	0.1534259665556793
2.1060000000000003	0.15339509344051694
2.1064000000000003	0.15336423021305645
2.1068000000000002	0.15333337831448168
2.1072	0.15330253782381786
2.1076	0.15327170792913125
2.108	0.15324088794059443
2.1084	0.1532100786258378
2.1088	0.15317928142504422
2.1092	0.15314849473641368
2.1096	0.15311771800580565
2.1100000000000003	0.15308695112856519
2.1104000000000003	0.1530561963268452
2.1108000000000002	0.15302545129436573
2.1112	0.15299471676884457
2.1116	0.15296399354837165
2.112	0.15293328017216146
2.1124	0.15290257878749358
2.1128	0.15287188635421123
2.1132	0.1528412067622149
2.1136	0.1528105369086873
2.1140000000000003	0.152779876883961
2.1144000000000003	0.15274922806392743
2.1148000000000002	0.15271859043334912
2.1152	0.15268796334373025
2.1156	0.15265734517980334
2.116	0.15262673908762492
2.1164	0.15259614266102584
2.1168	0.1525655588556536
2.1172	0.1525349839885396
2.1176	0.15250441975164442
2.118	0.15247386662339923
2.1184000000000003	0.15244332325015053
2.1188000000000002	0.15241279096198823
2.1192	0.15238226915333586
2.1196	0.15235175932179312
2.12	0.15232125777460248
2.1204	0.15229076738212044
2.1208	0.1522602895165609
2.1212	0.15222981983544082
2.1216	0.15219936204905926
2.122	0.1521689146237355
2.1224000000000003	0.1521384782657066
2.1228000000000002	0.15210805155290907
2.1232	0.15207763518443285
2.1236	0.15204723062750358
2.124	0.15201683571012692
2.1244	0.15198645115221998
2.1248	0.15195607636908237
2.1252	0.15192571266210175
2.1256	0.1518953592200587
2.126	0.1518650161203745
2.1264000000000003	0.15183468257067678
2.1268000000000002	0.15180436083818138
2.1272	0.15177404944068296
2.1276	0.15174374902632626
2.128	0.1517134595215025
2.1284	0.15168317876250392
2.1288	0.1516529098675644
2.1292	0.15162265050680324
2.1296	0.15159240358227144
2.13	0.151562165387348
2.1304000000000003	0.15153193825076527
2.1308000000000002	0.15150172062877965
2.1312	0.15147151330250008
2.1316	0.15144131619900314
2.132	0.1514111301045229
2.1324	0.15138095424309173
2.1328	0.15135078929541734
2.1332	0.15132063375249583
2.1336	0.15129048907332054
2.134	0.15126035535658477
2.1344000000000003	0.15123023105852018
2.1348000000000003	0.15120011690749502
2.1352	0.15117001364986193
2.1356	0.15113991997123044
2.136	0.15110983586169024
2.1364	0.15107976413906665
2.1368	0.15104970319437394
2.1372	0.1510196516494432
2.1376	0.15098961016459533
2.138	0.15095957808980998
2.1384000000000003	0.15092955694674515
2.1388000000000003	0.1508995459226099
2.1392	0.1508695450441624
2.1396	0.15083955430940588
2.14	0.15080957515370252
2.1404	0.15077960539184476
2.1408	0.1507496451170519
2.1412	0.1507196971170326
2.1416	0.150689757766294
2.142	0.15065982843854764
2.1424000000000003	0.15062991075298338
2.1428000000000003	0.1506000038105485
2.1432	0.15057010618258848
2.1436	0.15054022009958545
2.144	0.1505103425771107
2.1444	0.15048047723790992
2.1448	0.15045062047443325
2.1452	0.15042077588363578
2.1456	0.15039093910247925
2.146	0.15036111153740472
2.1464000000000003	0.15033129559307257
2.1468000000000003	0.15030149122801317
2.1472	0.15027169597536605
2.1476	0.15024191150595434
2.148	0.1502121356717967
2.1484	0.15018237199176465
2.1488	0.15015261752485642
2.1492	0.15012287230563282
2.1496	0.15009313781321598
2.15	0.1500634133051072
2.1504000000000003	0.15003369875094497
2.1508000000000003	0.15000399337197867
2.1512000000000002	0.149974300146976
2.1516	0.14994461609768517
2.152	0.14991494213512158
2.1524	0.1498852787951339
2.1528	0.1498556252744021
2.1532	0.1498259824075704
2.1536	0.1497963494511365
2.154	0.1497667264349476
2.1544000000000003	0.14973711330887585
2.1548000000000003	0.14970750935246158
2.1552000000000002	0.14967791674990694
2.1556	0.14964833549094525
2.156	0.1496187617811433
2.1564	0.14958919802507042
2.1568	0.1495596456878462
2.1572	0.14953010242409315
2.1576	0.14950057062795363
2.158	0.14947104866602934
2.1584000000000003	0.14944153729892007
2.1588000000000003	0.14941203427823824
2.1592000000000002	0.14938254193282352
2.1596	0.14935305943471788
2.16	0.1493235881603583
2.1604	0.14929412662691777
2.1608	0.14926467404826382
2.1612	0.14923523279493545
2.1616	0.14920580063874234
2.162	0.14917637830088248
2.1624000000000003	0.14914696643895065
2.1628000000000003	0.14911756424576128
2.1632000000000002	0.14908817175926103
2.1636	0.14905879050612114
2.164	0.14902941899933453
2.1644	0.14900005572716912
2.1648	0.14897070301337767
2.1652	0.14894136000703362
2.1656	0.14891202595985953
2.166	0.14888270455583896
2.1664000000000003	0.14885339289177246
2.1668000000000003	0.14882408944739167
2.1672000000000002	0.14879479727663292
2.1676	0.14876551547912864
2.168	0.1487362426185158
2.1684	0.1487069795083752
2.1688	0.1486777275128709
2.1692	0.14864848446458545
2.1696	0.1486192503532704
2.17	0.14859002669826005
2.1704	0.1485608149487908
2.1708000000000003	0.14853161130419956
2.1712000000000002	0.14850241722518331
2.1716	0.1484732335406086
2.172	0.1484440602293392
2.1724	0.14841489648913753
2.1728	0.148385741607027
2.1732	0.148356596396633
2.1736	0.14832746228736715
2.174	0.1482983377704007
2.1744	0.1482692236267814
2.1748000000000003	0.14824011831640282
2.1752000000000002	0.14821102110943118
2.1756	0.14818193500569443
2.176	0.14815285790042731
2.1764	0.14812379186565694
2.1768	0.14809473466876877
2.1772	0.14806568847037527
2.1776	0.14803665254519294
2.178	0.14800762479138885
2.1784	0.14797860803986385
2.1788000000000003	0.14794960088921627
2.1792000000000002	0.1479206032084034
2.1796	0.14789161658527428
2.18	0.14786263877067496
2.1804	0.14783367119789081
2.1808	0.147804712325597
2.1812	0.1477757637316195
2.1816	0.14774682385890747
2.182	0.14771789498155308
2.1824	0.14768897569567763
2.1828000000000003	0.1476600651296056
2.1832000000000003	0.1476311661986387
2.1836	0.1476022745351535
2.184	0.14757339313847628
2.1844	0.14754452270446183
2.1848	0.1475156616262827
2.1852	0.14748681009036324
2.1856	0.14745796873968242
2.186	0.14742913687487247
2.1864	0.1474003144507462
2.1868000000000003	0.1473715007412134
2.1872000000000003	0.14734269785485943
2.1876	0.14731390514034448
2.188	0.14728512106268665
2.1884	0.14725634721995973
2.1888	0.14722758286764015
2.1892	0.14719882932304773
2.1896	0.14717008444617363
2.19	0.14714135114066063
2.1904	0.14711262505229428
2.1908000000000003	0.1470839090448225
2.1912000000000003	0.14705520244608883
2.1916	0.14702650516181992
2.192	0.14699781874853834
2.1924	0.14696914020166119
2.1928	0.14694047331121007
2.1932	0.14691181507214324
2.1936	0.14688316766761922
2.194	0.14685452873757154
2.1944	0.14682589976211202
2.1948000000000003	0.1467972800439542
2.1952000000000003	0.14676866962278423
2.1956	0.14674006777693405
2.196	0.14671147744252244
2.1964	0.14668289634528686
2.1968	0.14665432463681305
2.1972	0.14662576152138163
2.1976	0.1465972084440138
2.198	0.14656866466897267
2.1984	0.14654013011976508
2.1988000000000003	0.14651160488863257
2.1992000000000003	0.14648308976321822
2.1996	0.14645458522333688
2.2	0.14642608988650052
2.2004	0.14639760383953015
2.2008	0.1463691263334309
2.2012	0.14634065875873103
2.2016	0.146312201106507
2.202	0.1462837540789409
2.2024	0.1462553154503191
2.2028000000000003	0.14622688594662336
2.2032000000000003	0.14619846493414546
2.2036000000000002	0.146170055379634
2.204	0.14614165437034254
2.2044	0.14611326183107642
2.2048	0.14608488001104702
2.2052	0.14605650670381642
2.2056	0.14602814258218444
2.206	0.14599978897835997
2.2064	0.1459714437606192
2.2068000000000003	0.1459431098645385
2.2072000000000003	0.14591478435390215
2.2076000000000002	0.14588646791304283
2.208	0.145858159967304
2.2084	0.14582986275052856
2.2088	0.14580157465533894
2.2092	0.1457732964748022
2.2096	0.14574502745265783
2.21	0.1457167675298301
2.2104	0.1456885173740613
2.2108000000000003	0.14566027640096535
2.2112000000000003	0.14563204590881074
2.2116000000000002	0.14560382231603486
2.212	0.14557560941312087
2.2124	0.14554740552968892
2.2128	0.1455192122412431
2.2132	0.1454910272332417
2.2136	0.145462852022479
2.214	0.14543468663885517
2.2144	0.1454065295374638
2.2148000000000003	0.14537838369916
2.2152000000000003	0.14535024540817765
2.2156000000000002	0.14532211611153423
2.216	0.14529399736681836
2.2164	0.14526588759661807
2.2168	0.14523778681837163
2.2172	0.14520969424266983
2.2176	0.14518161287378983
2.218	0.14515353970670397
2.2184	0.1451254771600422
2.2188000000000003	0.1450974228946813
2.2192000000000003	0.14506937768663453
2.2196000000000002	0.14504134293364634
2.22	0.1450133179034211
2.2204	0.1449853011161929
2.2208	0.14495729484292608
2.2212	0.14492929592297865
2.2216	0.14490130825759207
2.222	0.1448733273809738
2.2224	0.14484535617038896
2.2228	0.14481739540792327
2.2232000000000003	0.1447894442543185
2.2236000000000002	0.14476150200859172
2.224	0.14473356863767783
2.2244	0.14470564418860266
2.2248	0.14467772870937634
2.2252	0.14464982212107225
2.2256	0.1446219251109091
2.226	0.1445940369845391
2.2264	0.14456615855746602
2.2268	0.14453828974540184
2.2272000000000003	0.14451043127794727
2.2276000000000002	0.14448258167863604
2.228	0.14445473941707843
2.2284	0.14442690821638593
2.2288	0.1443990852157928
2.2292	0.1443712711332118
2.2296	0.14434346664365594
2.23	0.1443156709209389
2.2304	0.14428788398285008
2.2308	0.14426010737556794
2.2312000000000003	0.14423233961104265
2.2316000000000003	0.1442045799676599
2.232	0.14417682917775554
2.2324	0.14414908935673532
2.2328	0.14412135895080325
2.2332	0.14409363740106362
2.2336	0.14406592389024686
2.234	0.14403821997789423
2.2344	0.14401052555073013
2.2348	0.14398283916654853
2.2352000000000003	0.1439551623430303
2.2356000000000003	0.14392749501043334
2.236	0.14389983578969634
2.2364	0.14387218605843644
2.2368	0.14384454579745165
2.2372	0.14381691574148714
2.2376	0.1437892935536106
2.238	0.14376168005568368
2.2384	0.14373407604674793
2.2388	0.1437064807820151
2.2392000000000003	0.143678894351581
2.2396000000000003	0.1436513166613257
2.24	0.14362374916695286
2.2404	0.14359618895683357
2.2408	0.14356863749429094
2.2412	0.14354109623306444
2.2416	0.14351356437693397
2.242	0.14348604193722314
2.2424	0.1434585281734253
2.2428	0.14343102314896705
2.2432000000000003	0.1434035282518401
2.2436000000000003	0.14337604135639515
2.244	0.14334856449816868
2.2444	0.14332109550824002
2.2448	0.14329363664076222
2.2452	0.1432661864298551
2.2456	0.1432387455282541
2.246	0.14321131245771435
2.2464	0.14318388878372168
2.2468	0.14315647305936685
2.2472000000000003	0.14312906817593418
2.2476000000000003	0.14310167116247074
2.248	0.14307428500810326
2.2484	0.1430469052374277
2.2488	0.14301953485146157
2.2492	0.14299217231685246
2.2496	0.1429648206189893
2.25	0.14293747748240682
2.2504	0.14291014233508637
2.2508	0.14288281721157603
2.2512000000000003	0.14285550283163406
2.2516000000000003	0.14282819472617403
2.2520000000000002	0.14280089599570978
2.2524	0.14277360654726845
2.2528	0.1427463248982891
2.2532	0.14271905334452384
2.2536	0.14269179180760072
2.254	0.14266453734307982
2.2544	0.1426372913795655
2.2548	0.14261005550789196
2.2552000000000003	0.1425828288439971
2.2556000000000003	0.14255561059026378
2.2560000000000002	0.1425284016329087
2.2564	0.14250120120191112
2.2568	0.1424740107866349
2.2572	0.142446828170112
2.2576	0.14241965555956537
2.258	0.14239248913366698
2.2584	0.14236533198076728
2.2588	0.14233818400814546
2.2592000000000003	0.14231104523142613
2.2596000000000003	0.14228391638114257
2.2600000000000002	0.14225679607463082
2.2604	0.14222968412323256
2.2608	0.14220258207637582
2.2612	0.14217548765077692
2.2616	0.1421484009436943
2.262	0.1421213235065254
2.2624	0.14209425596672598
2.2628	0.14206719614124197
2.2632000000000003	0.14204014481928762
2.2636000000000003	0.14201310337811845
2.2640000000000002	0.14198607044649392
2.2644	0.14195904520056668
2.2648	0.14193203130479337
2.2652	0.14190502566802454
2.2656	0.14187802910671599
2.266	0.14185104016493122
2.2664	0.14182406039490125
2.2668	0.14179708895580423
2.2672000000000003	0.1417701257890892
2.2676000000000003	0.14174317244733714
2.2680000000000002	0.14171622739366996
2.2684	0.14168928995416386
2.2688	0.14166236313678815
2.2692	0.14163544540426742
2.2696	0.14160853518588934
2.27	0.14158163330712736
2.2704	0.1415547396974648
2.2708	0.1415278537197484
2.2712000000000003	0.1415009776380275
2.2716000000000003	0.14147411131542964
2.2720000000000002	0.14144725261977553
2.2724	0.14142040226548802
2.2728	0.14139356246619372
2.2732	0.14136673013795498
2.2736	0.14133990610641578
2.274	0.14131308970404988
2.2744	0.14128628393267306
2.2748	0.14125948786443154
2.2752	0.1412326993300771
2.2756000000000003	0.14120592050766545
2.2760000000000002	0.14117914919796504
2.2764	0.1411523868607596
2.2768	0.1411256335672637
2.2772	0.14109888710660823
2.2776	0.1410721510865598
2.278	0.1410454239495853
2.2784	0.14101870433310848
2.2788	0.14099199294425924
2.2792	0.14096528986481904
2.2796000000000003	0.14093859648637053
2.2800000000000002	0.14091190995373104
2.2804	0.14088523383322882
2.2808	0.1408585658623962
2.2812	0.14083190764095033
2.2816	0.1408052575555495
2.282	0.14077861574460704
2.2824	0.14075198279439127
2.2828	0.14072535945771114
2.2832	0.14069874212282452
2.2836000000000003	0.14067213448006854
2.2840000000000003	0.14064553498866106
2.2844	0.1406189452448302
2.2848	0.14059236433649436
2.2852	0.1405657908051079
2.2856	0.14053922694606846
2.286	0.1405126704234284
2.2864	0.1404861227002966
2.2868	0.14045958315579765
2.2872	0.14043305248606452
2.2876000000000003	0.1404065307699699
2.2880000000000003	0.1403800186433387
2.2884	0.14035351311025823
2.2888	0.1403270165320336
2.2892	0.14030052954656047
2.2896	0.14027405053575837
2.29	0.14024757966297374
2.2904	0.14022111831551598
2.2908	0.14019466425460403
2.2912	0.14016822051542366
2.2916000000000003	0.14014178260584242
2.2920000000000003	0.14011535436235656
2.2924	0.14008893488834395
2.2928	0.14006252271082298
2.2932	0.14003612076516536
2.2936	0.1400097245874008
2.294	0.13998333877192093
2.2944	0.1399569617597991
2.2948	0.13993059271976127
2.2952	0.13990423326608514
2.2956000000000003	0.1398778810090251
2.2960000000000003	0.13985153680025808
2.2964	0.13982520218794225
2.2968	0.13979887553118464
2.2972	0.1397725568908995
2.2976	0.13974624628536414
2.298	0.13971994517728514
2.2984	0.13969365137421363
2.2988	0.13966736706162142
2.2992	0.13964109075573172
2.2996000000000003	0.13961482392375835
2.3000000000000003	0.13958856515534335
2.3004000000000002	0.13956231363867388
2.3008	0.139536072334981
2.3012	0.13950983821984853
2.3016	0.13948361356153327
2.302	0.13945739821012826
2.3024	0.13943119069055787
2.3028	0.13940499102655213
2.3032	0.13937879930244612
2.3036000000000003	0.13935261629230444
2.3040000000000003	0.1393264403986214
2.3044000000000002	0.13930027331187556
2.3048	0.1392741149025133
2.3052	0.13924796358484437
2.3056	0.1392218231096456
2.306	0.13919569129547238
2.3064	0.13916956664303926
2.3068	0.1391434506257485
2.3072	0.13911734177846846
2.3076000000000003	0.13909124018433172
2.3080000000000003	0.13906514875366538
2.3084000000000002	0.13903906595756543
2.3088	0.13901299094676134
2.3092	0.13898692449213335
2.3096	0.1389608665942348
2.31	0.13893481570466792
2.3104	0.1389087726622199
2.3108	0.13888273834600817
2.3112	0.13885671414198786
2.3116000000000003	0.13883069769537115
2.3120000000000003	0.13880468973625126
2.3124000000000002	0.1387786895312041
2.3128	0.1387526964307958
2.3132	0.1387267141564179
2.3136	0.13870073889736878
2.314	0.13867477145669205
2.3144	0.13864881265534146
2.3148	0.13862286238928423
2.3152	0.13859691853474665
2.3156000000000003	0.13857098466361362
2.3160000000000003	0.13854505779266935
2.3164000000000002	0.13851914094134543
2.3168	0.13849323108373401
2.3172	0.13846733136500988
2.3176	0.13844143712671675
2.318	0.13841555216645152
2.3184	0.1383896749451502
2.3188	0.13836380700203255
2.3192	0.13833794619259787
2.3196000000000003	0.1383120945637405
2.3200000000000003	0.1382862506464273
2.3204000000000002	0.1382604159150428
2.3208	0.1382345896164472
2.3212	0.1382087694735057
2.3216	0.1381829594267382
2.322	0.13815715629580216
2.3224	0.1381313624649948
2.3228	0.13810557560994674
2.3232	0.13807979650523605
2.3236000000000003	0.13805402649622445
2.3240000000000003	0.1380282649299397
2.3244000000000002	0.138002511068546
2.3248	0.13797676703689332
2.3252	0.13795102843092122
2.3256	0.1379252991621015
2.326	0.13789957904560968
2.3264	0.13787386580928807
2.3268	0.1378481609371045
2.3272	0.1378224651826978
2.3276	0.13779677629138798
2.3280000000000003	0.13777109584696778
2.3284000000000002	0.13774542390967937
2.3288	0.13771975964233618
2.3292	0.1376941044502652
2.3296	0.1376684574702728
2.33	0.1376428166446526
2.3304	0.13761718573359838
2.3308	0.1375915608998023
2.3312	0.1375659459731291
2.3316	0.13754033872490434
2.3320000000000003	0.1375147398225931
2.3324000000000003	0.13748915073815504
2.3328	0.13746356698095585
2.3332	0.13743799232609077
2.3336	0.13741242534272358
2.334	0.1373868674376837
2.3344	0.1373613169729213
2.3348	0.13733577478305004
2.3352	0.13731024020007943
2.3356	0.13728471476598458
2.3360000000000003	0.13725919610774895
2.3364000000000003	0.13723368570537686
2.3368	0.13720818512161692
2.3372	0.13718269058224997
2.3376	0.13715720518382346
2.338	0.1371317272583633
2.3384	0.1371062568916842
2.3388	0.13708079475859236
2.3392	0.1370553409280687
2.3396	0.13702989541622645
2.3400000000000003	0.1370044581190193
2.3404000000000003	0.136979027648937
2.3408	0.1369536062361586
2.3412	0.13692819223109742
2.3416	0.13690278498359698
2.342	0.13687738749351241
2.3424	0.13685199822167116
2.3428	0.13682661632944915
2.3432	0.13680124110448932
2.3436	0.13677587559081794
2.3440000000000003	0.136750517638196
2.3444000000000003	0.13672516788597455
2.3448	0.1366998248552862
2.3452	0.13667449076382854
2.3456	0.13664916484051537
2.346	0.13662384557806184
2.3464	0.13659853593845372
2.3468	0.13657323289317191
2.3472	0.13654793801958287
2.3476	0.13652265221771154
2.3480000000000003	0.13649737461783495
2.3484000000000003	0.13647210501440965
2.3488	0.13644684216888991
2.3492	0.13642158833515838
2.3496	0.13639634190899574
2.35	0.13637110148437503
2.3504	0.1363458706495395
2.3508	0.13632064797114019
2.3512	0.13629543335518657
2.3516	0.1362702268867999
2.3520000000000003	0.13624502848546016
2.3524000000000003	0.13621983669711457
2.3528000000000002	0.13619465378496687
2.3532	0.13616947825937964
2.3536	0.13614431161762042
2.354	0.13611915237611305
2.3544	0.13609400263689253
2.3548	0.13606885872623053
2.3552	0.13604372208310966
2.3556	0.1360185950629791
2.3560000000000003	0.13599347464528433
2.3564000000000003	0.1359683615348286
2.3568000000000002	0.13594325589586154
2.3572	0.13591815837937804
2.3576	0.13589306899317166
2.358	0.13586798774385023
2.3584	0.13584291600213483
2.3588	0.13581785082164466
2.3592	0.1357927937478468
2.3596	0.13576774462443175
2.3600000000000003	0.1357427027870316
2.3604000000000003	0.1357176676737618
2.3608000000000002	0.13569264133700787
2.3612	0.13566762459010284
2.3616	0.1356426143274091
2.362	0.1356176128314539
2.3624	0.13559261773659126
2.3628	0.13556762993716298
2.3632	0.13554265089816409
2.3636	0.13551768054745839
2.3640000000000003	0.1354927159895375
2.3644000000000003	0.13546776022622808
2.3648000000000002	0.13544281395496993
2.3652	0.13541787486879808
2.3656	0.13539294215795117
2.366	0.135368017394212
2.3664	0.135343099781153
2.3668	0.1353181901933488
2.3672	0.13529328937051843
2.3676	0.13526839650682976
2.3680000000000003	0.1352435109026221
2.3684000000000003	0.1352186333163914
2.3688000000000002	0.1351937622613174
2.3692	0.13516889907177032
2.3696	0.13514404460657625
2.37	0.1351191972201622
2.3704	0.13509435844871287
2.3708	0.13506952608108458
2.3712	0.13504470167259153
2.3716	0.1350198860351377
2.3720000000000003	0.1349950775362665
2.3724000000000003	0.13497027699643083
2.3728000000000002	0.13494548358056513
2.3732	0.13492069892635739
2.3736	0.13489592136432915
2.374	0.1348711523280426
2.3744	0.13484639041777002
2.3748	0.13482163727961627
2.3752	0.13479689121869354
2.3756	0.1347721523340838
2.3760000000000003	0.1347474220030278
2.3764000000000003	0.13472269883336074
2.3768000000000002	0.13469798354312135
2.3772	0.13467327531840378
2.3776	0.13464857559078214
2.378	0.13462388066047437
2.3784	0.134599195948789
2.3788	0.13457451898456907
2.3792	0.13454984845693152
2.3796	0.13452518655655665
2.38	0.1345005309786912
2.3804000000000003	0.134475883225327
2.3808000000000002	0.13445124403144526
2.3812	0.13442661206828876
2.3816	0.13440198724236296
2.382	0.13437737171712316
2.3824	0.13435276456249168
2.3828	0.1343281637446384
2.3832	0.13430357147954575
2.3836	0.1342789854566212
2.384	0.13425440716404013
2.3844000000000003	0.1342298366959097
2.3848000000000003	0.13420527249062375
2.3852	0.134180717532019
2.3856	0.13415616958035714
2.386	0.13413162945060364
2.3864	0.13410709711155622
2.3868	0.13408257333261198
2.3872	0.13405805653869385
2.3876	0.13403354753726526
2.388	0.13400904558615567
2.3884000000000003	0.13398455060469205
2.3888000000000003	0.13396006413776007
2.3892	0.13393558529481564
2.3896	0.13391111417815882
2.39	0.1338866506835965
2.3904	0.13386219407115896
2.3908	0.13383774443520147
2.3912	0.1338133039966075
2.3916	0.1337888698013031
2.392	0.13376444250604158
2.3924000000000003	0.133740023724226
2.3928000000000003	0.13371561183121217
2.3932	0.13369120771018173
2.3936	0.13366681135468206
2.394	0.13364242117516023
2.3944	0.1336180393780153
2.3948	0.1335936652178843
2.3952	0.13356929878662593
2.3956	0.13354493932566003
2.396	0.13352058837847036
2.3964000000000003	0.1334962443016231
2.3968000000000003	0.1334719079798714
2.3972	0.13344757845735433
2.3976	0.1334232572810775
2.398	0.13339894306716304
2.3984	0.13337463802382998
2.3988	0.13335033984014077
2.3992	0.13332604697532746
2.3996	0.13330176327946563
2.4	0.1332774864668117
2.4004000000000003	0.13325321815204583
2.4008000000000003	0.1332289558179094
2.4012000000000002	0.13320470257283445
2.4016	0.1331804576841905
2.402	0.1331562174208113
2.4024	0.13313198552188155
2.4028	0.13310776270163116
2.4032	0.1330835460110419
2.4036	0.1330593377332807
2.404	0.13303513688610502
2.4044000000000003	0.13301094210638809
2.4048000000000003	0.13298675560979833
2.4052000000000002	0.1329625767226309
2.4056	0.13293840313298766
2.406	0.13291423864594976
2.4064	0.13289008169616168
2.4068	0.13286593226129528
2.4072	0.1328417896552696
2.4076	0.13281765465811135
2.408	0.13279352872735617
2.4084000000000003	0.13276940879938914
2.4088000000000003	0.13274529706503535
2.4092000000000002	0.1327211898243159
2.4096	0.1326970916912935
2.41	0.1326730011114533
2.4104	0.13264891805602763
2.4108	0.13262484252280415
2.4112	0.13260077591560382
2.4116	0.13257671379034108
2.412	0.13255265994395737
2.4124000000000003	0.13252861287015627
2.4128000000000003	0.13250457480318767
2.4132000000000002	0.13248054267572962
2.4136	0.1324565180711199
2.414	0.1324325024540003
2.4144	0.13240849277434863
2.4148	0.13238449200901936
2.4152	0.13236049793117677
2.4156	0.13233651196541585
2.416	0.1323125327013669
2.4164000000000003	0.13228855945256224
2.4168000000000003	0.132264595278062
2.4172000000000002	0.13224063785611184
2.4176	0.13221668636542405
2.418	0.13219274384012802
2.4184	0.13216880873194115
2.4188	0.132144880275881
2.4192	0.13212095915971667
2.4196	0.13209704611643747
2.42	0.13207313900300788
2.4204000000000003	0.13204924005537855
2.4208000000000003	0.1320253477000568
2.4212000000000002	0.1320014620991692
2.4216	0.13197758393535253
2.422	0.13195371324144534
2.4224	0.13192985142947555
2.4228	0.13190599684664517
2.4232	0.1318821487738414
2.4236	0.13185830664045362
2.424	0.13183447266106263
2.4244000000000003	0.13181064461323633
2.4248000000000003	0.131786826191163
2.4252000000000002	0.13176301518605193
2.4256	0.13173921008824396
2.426	0.13171541238549078
2.4264	0.1316916206711659
2.4268	0.13166783937112403
2.4272	0.1316440637461035
2.4276	0.13162029537929887
2.428	0.13159653296308405
2.4284000000000003	0.13157277943534706
2.4288000000000003	0.13154903330992596
2.4292000000000002	0.13152529447884476
2.4296	0.13150156362777965
2.43	0.13147783854193662
2.4304	0.13145411996020362
2.4308	0.13143040805160366
2.4312	0.13140670641617902
2.4316	0.13138301052051604
2.432	0.13135932038642584
2.4324	0.13133563829501604
2.4328000000000003	0.13131196358825148
2.4332000000000003	0.13128829686864407
2.4336	0.13126463591980098
2.434	0.1312409822144075
2.4344	0.13121733658300283
2.4348	0.13119369762612565
2.4352	0.13117006671925802
2.4356	0.13114644230481487
2.436	0.13112282668773678
2.4364	0.13109921597571217
2.4368000000000003	0.13107561324878214
2.4372000000000003	0.13105201784876042
2.4376	0.13102842957984806
2.438	0.131004848566028
2.4384	0.13098127560316397
2.4388	0.1309577090538231
2.4392	0.1309341475071607
2.4396	0.1309105946857836
2.44	0.13088704985615562
2.4404	0.1308635114444725
2.4408000000000003	0.1308399809517795
2.4412000000000003	0.13081645694737254
2.4416	0.13079294019462806
2.442	0.13076943198845492
2.4424	0.13074593013512947
2.4428	0.1307224355131591
2.4432	0.13069894591394826
2.4436	0.1306754650290748
2.444	0.13065199205078104
2.4444	0.13062852547941517
2.4448000000000003	0.13060506533677285
2.4452000000000003	0.13058161232299226
2.4456	0.13055816507487694
2.446	0.13053472653533305
2.4464	0.13051129596961542
2.4468	0.13048786957706338
2.4472	0.1304644519181113
2.4476	0.13044104216750652
2.448	0.13041764030681469
2.4484	0.13039424477602224
2.4488000000000003	0.13037085491233358
2.4492000000000003	0.13034747300551375
2.4496	0.13032409964708358
2.45	0.13030073039280243
2.4504	0.13027736979569304
2.4508	0.13025401702683514
2.4512	0.130230669911778
2.4516	0.13020733140683538
2.452	0.1301839993492825
2.4524	0.1301606735883991
2.4528000000000003	0.13013735438549023
2.4532000000000003	0.1301140422894126
2.4536000000000002	0.13009073798209292
2.454	0.13006744147857485
2.4544	0.1300441512572309
2.4548	0.13002086750926245
2.4552	0.1299975908917218
2.4556	0.12997432130846942
2.456	0.1299510595996901
2.4564	0.1299278048532585
2.4568000000000003	0.12990455708353155
2.4572000000000003	0.1298813157574038
2.4576000000000002	0.12985808155945666
2.458	0.12983485438117914
2.4584	0.12981163505717175
2.4588	0.12978842192877205
2.4592	0.1297652165786468
2.4596	0.12974201745971026
2.46	0.12971882546326008
2.4604	0.12969563973856868
2.4608000000000003	0.1296724617275058
2.4612000000000003	0.12964929073568843
2.4616000000000002	0.12962612677859897
2.462	0.12960296985647513
2.4624	0.1295798184786333
2.4628	0.12955667495165102
2.4632	0.12953353763767794
2.4636	0.12951041031202293
2.464	0.12948728917036245
2.4644	0.1294641734780715
2.4648000000000003	0.12944106549058154
2.4652000000000003	0.12941796444904152
2.4656000000000002	0.129394868943981
2.466	0.12937178121930926
2.4664	0.12934869969584462
2.4668	0.12932562667592873
2.4672	0.12930256067206314
2.4676	0.1292795016463012
2.468	0.12925644799567726
2.4684	0.1292334019696212
2.4688000000000003	0.12921036438698663
2.4692000000000003	0.12918733218731315
2.4696000000000002	0.12916430621624686
2.47	0.12914128802865
2.4704	0.12911827751957317
2.4708	0.12909527320788072
2.4712	0.12907227500193363
2.4716	0.12904928517143177
2.472	0.1290263023394267
2.4724	0.12900332568083883
2.4728000000000003	0.12898035511785266
2.4732000000000003	0.128957392274754
2.4736000000000002	0.12893443635255508
2.474	0.12891148735442093
2.4744	0.12888854600761646
2.4748	0.12886561081118864
2.4752	0.1288426817763707
2.4756	0.1288197602427148
2.476	0.12879684406189962
2.4764	0.12877393479384125
2.4768000000000003	0.1287510332140428
2.4772000000000003	0.12872813924886228
2.4776000000000002	0.1287052536057528
2.478	0.1286823733282837
2.4784	0.12865950070279997
2.4788	0.12863663341080156
2.4792	0.12861377376160277
2.4796	0.1285909209297711
2.48	0.12856807415231397
2.4804	0.1285452342117298
2.4808000000000003	0.1285224003022859
2.4812000000000003	0.1284995739750595
2.4816000000000003	0.12847675367832423
2.482	0.12845394179635172
2.4824	0.12843113594940825
2.4828	0.12840833762761528
2.4832	0.12838554615990228
2.4836	0.1283627608710497
2.484	0.1283399838065915
2.4844	0.12831721268777074
2.4848	0.12829444765517795
2.4852000000000003	0.1282716887619797
2.4856000000000003	0.1282489374618081
2.486	0.12822619145616276
2.4864	0.1282034537079879
2.4868	0.12818072346356701
2.4872	0.12815799929036553
2.4876	0.1281352817965371
2.488	0.12811257244842866
2.4884	0.1280898675556491
2.4888	0.12806716949694297
2.4892000000000003	0.12804447901983573
2.4896000000000003	0.1280217945773786
2.49	0.12799911771708028
2.4904	0.12797644835997735
2.4908	0.1279537857466706
2.4912	0.12793112848321198
2.4916	0.12790847857847487
2.492	0.12788583684282384
2.4924	0.12786319881093144
2.4928	0.12784056905081653
2.4932000000000003	0.12781794681336156
2.4936000000000003	0.12779533204614146
2.494	0.12777272171234888
2.4944	0.12775011821419513
2.4948	0.12772752280327293
2.4952	0.1277049325233114
2.4956	0.12768234974884263
2.496	0.12765977515381677
2.4964	0.12763720420432223
2.4968	0.1276146416052204
2.4972000000000003	0.1275920856985725
2.4976000000000003	0.12756953655434966
2.498	0.1275469956520925
2.4984	0.12752446150574037
2.4988	0.12750193252180553
2.4992	0.12747941168299526
2.4996	0.12745689601990806
2.5	0.12743438711784183
2.5004	0.12741188486303368
2.5008	0.127389389241799
2.5012000000000003	0.12736690102062787
2.5016000000000003	0.12734441864128665
2.5020000000000002	0.12732194375501804
2.5024	0.1272994746975108
2.5028	0.1272770130455282
2.5032	0.1272545572386713
2.5036	0.1272321088468784
2.504	0.12720966641607745
2.5044	0.12718723220405193
2.5048	0.1271648031326983
2.5052000000000003	0.12714238142939027
2.5056000000000003	0.1271199655385602
2.5060000000000002	0.12709755711440207
2.5064	0.12707515449327877
2.5068	0.12705275987173947
2.5072	0.12703037264048567
2.5076	0.12700799040984279
2.508	0.12698561625412486
2.5084	0.12696324718311602
2.5088	0.12694088617131438
2.5092000000000003	0.12691853090080685
2.5096000000000003	0.12689618145581283
2.5100000000000002	0.1268738385914645
2.5104	0.12685150230019815
2.5108	0.12682917490535217
2.5112	0.12680685257375468
2.5116	0.12678453605967022
2.512	0.12676222685665772
2.5124	0.12673992347124918
2.5128	0.12671762583084833
2.5132000000000003	0.12669533705389957
2.5136000000000003	0.12667305484279956
2.5140000000000002	0.12665077770277622
2.5144	0.12662850712207074
2.5148	0.12660624468878268
2.5152	0.1265839887211604
2.5156	0.12656173848112662
2.516	0.12653949336690085
2.5164	0.1265172578374365
2.5168	0.12649502792785783
2.5172000000000003	0.12647280299359231
2.5176000000000003	0.12645058608369397
2.5180000000000002	0.1264283748790921
2.5184	0.1264061701693412
2.5188	0.12638397416674474
2.5192	0.12636178315184476
2.5196	0.12633959793587646
2.52	0.12631742005407565
2.5204	0.1262952486262927
2.5208	0.12627308366341639
2.5212000000000003	0.12625092588279485
2.5216000000000003	0.12622877377428954
2.5220000000000002	0.12620662957466788
2.5224	0.12618449032863344
2.5228	0.12616235753014893
2.5232	0.12614023126495066
2.5236	0.12611811070883205
2.524	0.12609599822969675
2.5244	0.12607389137460456
2.5248	0.12605179319165194
2.5252000000000003	0.12602970055942597
2.5256000000000003	0.12600761437121655
2.5260000000000002	0.125985533798459
2.5264	0.12596345885739468
2.5268	0.12594139113051406
2.5272	0.1259193312849971
2.5276	0.12589727701926234
2.528	0.12587522996224332
2.5284	0.12585318849593352
2.5288	0.12583115349880758
2.5292000000000003	0.12580912499686703
2.5296000000000003	0.1257871021969349
2.5300000000000002	0.1257650866049279
2.5304	0.1257430759739515
2.5308	0.12572107328794513
2.5312	0.12569907555685522
2.5316	0.1256770857650742
2.532	0.12565510152501247
2.5324	0.12563312449388742
2.5328	0.12561115532495248
2.5332000000000003	0.12558919103645927
2.5336000000000003	0.125567233814059
2.5340000000000003	0.1255452821579226
2.5344	0.12552333697332807
2.5348	0.1255013975859668
2.5352	0.12547946605769333
2.5356	0.12545754082449623
2.536	0.12543562264395547
2.5364	0.12541371005358615
2.5368	0.12539180383226933
2.5372	0.12536990389477176
2.5376000000000003	0.12534801107940652
2.5380000000000003	0.12532612523534004
2.5384	0.1253042456915362
2.5388	0.12528237096842298
2.5392	0.125260503398418
2.5396	0.12523864368938398
2.54	0.12521678883502707
2.5404	0.12519494103208806
2.5408	0.1251730987703762
2.5412	0.1251512634810228
2.5416000000000003	0.12512943447573244
2.5420000000000003	0.12510761183673957
2.5424	0.12508579697356137
2.5428	0.12506398606492208
2.5432	0.12504218221065788
2.5436	0.12502038541122507
2.544	0.12499859420152826
2.5444	0.12497681075556233
2.5448	0.12495503357932436
2.5452	0.12493326265538118
2.5456000000000003	0.12491149807284141
2.5460000000000003	0.12488973898994293
2.5464	0.12486798548694333
2.5468	0.1248462398118505
2.5472	0.12482449963847841
2.5476	0.12480276566924109
2.548	0.12478103725251655
2.5484	0.12475931590574985
2.5488	0.1247375999881063
2.5492	0.12471589117104642
2.5496000000000003	0.1246941900331816
2.5500000000000003	0.12467249349568188
2.5504000000000002	0.12465080540097317
2.5508	0.12462912283483929
2.5512	0.12460744647387301
2.5516	0.12458577706151186
2.552	0.12456411234927856
2.5524	0.12454245390954521
2.5528	0.12452080246750519
2.5532	0.1244991579610567
2.5536000000000003	0.12447751964482212
2.5540000000000003	0.12445588759261217
2.5544000000000002	0.12443426095755938
2.5548	0.12441264126523077
2.5552	0.12439102779642819
2.5556	0.12436942057059464
2.556	0.1243478187367959
2.5564	0.12432622306399654
2.5568	0.12430463581852169
2.5572	0.12428305309474252
2.5576000000000003	0.12426147888196204
2.5580000000000003	0.12423990928318285
2.5584000000000002	0.12421834579157565
2.5588	0.12419678851073146
2.5592	0.12417523882696546
2.5596	0.12415369458337477
2.56	0.12413215735407623
2.5604	0.12411062472563805
2.5608	0.12408909827894266
2.5612	0.12406758092008685
2.5616000000000003	0.12404606816314101
2.5620000000000003	0.12402456150851127
2.5624000000000002	0.1240030610427808
2.5628	0.1239815666782964
2.5632	0.12396007839574108
2.5636	0.12393859548342889
2.564	0.12391711948727369
2.5644	0.12389565109208
2.5648	0.12387418720616172
2.5652	0.12385273014999854
2.5656000000000003	0.12383127924731163
2.5660000000000003	0.12380983362084808
2.5664000000000002	0.12378839567266142
2.5668	0.12376696297382694
2.5672	0.12374553706220226
2.5676	0.12372411726465571
2.568	0.12370270282430673
2.5684	0.12368129603484357
2.5688	0.12365989600670735
2.5692	0.12363850059283477
2.5696000000000003	0.12361711276487486
2.5700000000000003	0.12359573101231958
2.5704000000000002	0.12357435534691263
2.5708	0.12355298500000933
2.5712	0.12353162004960627
2.5716	0.12351026191560743
2.572	0.12348890978088434
2.5724	0.12346756521844482
2.5728	0.12344622584593845
2.5732	0.12342489329174011
2.5736000000000003	0.12340356599664959
2.5740000000000003	0.12338224553745458
2.5744000000000002	0.12336093101216505
2.5748	0.12333962251514974
2.5752	0.12331832151956823
2.5756	0.1232970257332009
2.576	0.12327573673191161
2.5764	0.12325445294898474
2.5768	0.1232331767589806
2.5772	0.12321190509086632
2.5776000000000003	0.12319063950197473
2.5780000000000003	0.1231693806641786
2.5784000000000002	0.1231481278455333
2.5788	0.12312688245223258
2.5792	0.12310564141608704
2.5796	0.12308440716742597
2.58	0.12306317751098184
2.5804	0.12304195462919598
2.5808	0.12302073925664436
2.5812	0.12299952840815753
2.5816000000000003	0.12297832430824551
2.5820000000000003	0.12295712680498061
2.5824000000000003	0.12293593523440027
2.5828	0.12291475116576933
2.5832	0.12289357153258995
2.5836	0.12287239864603217
2.584	0.12285123013466626
2.5844	0.12283006920094264
2.5848	0.12280891500503965
2.5852	0.12278776591114515
2.5856000000000003	0.1227666220549316
2.5860000000000003	0.12274548494661341
2.5864000000000003	0.12272435445091978
2.5868	0.12270322990281057
2.5872	0.12268211051266853
2.5876	0.12266099781744577
2.588	0.12263989253249241
2.5884	0.12261879316039082
2.5888	0.12259769663199405
2.5892	0.12257660761937195
2.5896000000000003	0.12255552528918412
2.5900000000000003	0.12253445031444354
2.5904000000000003	0.12251338038160775
2.5908	0.12249231639732372
2.5912	0.12247125827597016
2.5916	0.12245020541974527
2.592	0.12242915919884301
2.5924	0.12240811974244425
2.5928	0.12238708689312794
2.5932	0.12236605996015415
2.5936	0.1223450396873017
2.5940000000000003	0.12232402450739577
2.5944000000000003	0.12230301524456055
2.5948	0.12228201331115818
2.5952	0.12226101643364051
2.5956	0.12224002531931111
2.596	0.12221903862215322
2.5964	0.12219805935328332
2.5968	0.12217708584344766
2.5972	0.12215611743260302
2.5976	0.12213515645515427
2.5980000000000003	0.12211420055606548
2.5984000000000003	0.12209325282026295
2.5988	0.12207230865628671
2.5992	0.12205137333126315
2.5996	0.12203044226060666
2.6	0.1220095185094463
2.6004	0.12198860051426585
2.6008	0.12196768751481923
2.6012	0.12194678184751484
2.6016	0.12192588124366888
2.6020000000000003	0.12190498724127552
2.6024000000000003	0.12188409754915508
2.6028000000000002	0.12186321292040558
2.6032	0.121842336378854
2.6036	0.12182146489637813
2.604	0.12180060000007742
2.6044	0.121779740119906
2.6048	0.12175888830690129
2.6052	0.12173804057063409
2.6056	0.12171719872945552
2.6060000000000003	0.1216963633961421
2.6064000000000003	0.12167553381376495
2.6068000000000002	0.12165471008433504
2.6072	0.1216338935962985
2.6076	0.12161308128020787
2.608	0.1215922763005658
2.6084	0.12157147557661574
2.6088	0.12155068219786125
2.6092	0.12152989530573588
2.6096	0.12150911339860293
2.6100000000000003	0.1214883364979713
2.6104000000000003	0.12146756678943338
2.6108000000000002	0.1214468037329075
2.6112	0.12142604491089004
2.6116	0.12140529341366901
2.612	0.1213845469021807
2.6124	0.12136380612654185
2.6128	0.12134307328134797
2.6132	0.12132234468164038
2.6136	0.1213016233092763
2.6140000000000003	0.12128090691768845
2.6144000000000003	0.12126019694618262
2.6148000000000002	0.12123949343768536
2.6152	0.12121879400153279
2.6156	0.12119810097962724
2.616	0.12117741369591761
2.6164	0.1211567336556667
2.6168	0.12113605775616465
2.6172	0.12111538906739339
2.6176	0.12109472536883237
2.6180000000000003	0.12107406807017351
2.6184000000000003	0.12105341575190187
2.6188000000000002	0.12103276984905453
2.6192	0.12101213040732084
2.6196	0.12099149661887432
2.62	0.12097086849433858
2.6204	0.1209502452903718
2.6208	0.12092962923272343
2.6212	0.12090901794279019
2.6216	0.12088841307658305
2.6220000000000003	0.12086781471621966
2.6224000000000003	0.12084722117912705
2.6228000000000002	0.12082663487165457
2.6232	0.12080605490371632
2.6236	0.12078547977806164
2.624	0.1207649111373732
2.6244	0.12074434733075956
2.6248	0.12072378991616928
2.6252	0.12070323733487909
2.6256	0.12068269272349896
2.6260000000000003	0.12066215226499111
2.6264000000000003	0.12064161738233614
2.6268000000000002	0.12062108807131133
2.6272	0.12060056443072609
2.6276	0.12058004793583132
2.628	0.12055953635568395
2.6284	0.12053903117857123
2.6288	0.12051853157210435
2.6292	0.12049803837901552
2.6296	0.12047755150231831
2.6300000000000003	0.12045706869954886
2.6304000000000003	0.12043659372613558
2.6308000000000002	0.12041612500680532
2.6312	0.12039566028798276
2.6316	0.12037520124677137
2.632	0.12035474860877737
2.6324	0.12033430072452489
2.6328	0.12031385924871574
2.6332	0.12029342564976175
2.6336	0.12027299452937767
2.6340000000000003	0.1202525704540508
2.6344000000000003	0.12023215194046377
2.6348000000000003	0.1202117397560114
2.6352	0.12019133246317182
2.6356	0.12017093156250591
2.636	0.12015053703410072
2.6364	0.12013014877897044
2.6368	0.12010976525237915
2.6372	0.1200893872789861
2.6376	0.12006901644138046
2.6380000000000003	0.12004865189776504
2.6384000000000003	0.12002829208251942
2.6388000000000003	0.12000793707209145
2.6392	0.1199875876330283
2.6396	0.11996724443910445
2.64	0.1199469075565639
2.6404	0.11992657614381985
2.6408	0.11990625173391734
2.6412	0.1198859313209294
2.6416	0.1198656171412803
2.6420000000000003	0.11984530851679864
2.6424000000000003	0.11982500621376246
2.6428000000000003	0.11980471089407752
2.6432	0.11978441947213037
2.6436	0.11976413429855037
2.644	0.11974385386596842
2.6444	0.11972357891764907
2.6448	0.11970331106504695
2.6452	0.11968304872144542
2.6456	0.119662791084161
2.646	0.11964253974354355
2.6464000000000003	0.11962229537919855
2.6468000000000003	0.11960205489669551
2.6472	0.11958182132811646
2.6476	0.11956159322578186
2.648	0.11954137135492426
2.6484	0.11952115503796268
2.6488	0.1195009441699536
2.6492	0.1194807395017401
2.6496	0.11946053952954616
2.65	0.1194403458329858
2.6504000000000003	0.11942015675367956
2.6508000000000003	0.11939997383637546
2.6512000000000002	0.11937979556815292
2.6516	0.11935962421161816
2.652	0.11933945915699917
2.6524	0.119319300979008
2.6528	0.11929914811143616
2.6532	0.11927899986407997
2.6536	0.11925885693224869
2.654	0.11923872024663451
2.6544000000000003	0.119218588281788
2.6548000000000003	0.11919846248947463
2.6552000000000002	0.11917834135446215
2.6556	0.11915822712465718
2.656	0.11913811909907923
2.6564	0.11911801721517967
2.6568	0.11909791988183904
2.6572	0.11907782945075851
2.6576	0.11905774282683801
2.658	0.11903766092230927
2.6584000000000003	0.11901758518779726
2.6588000000000003	0.11899751557758276
2.6592000000000002	0.11897745292126516
2.6596	0.11895739549293416
2.66	0.11893734261932021
2.6604	0.1189172952373847
2.6608	0.1188972539796288
2.6612	0.11887721805436524
2.6616	0.1188571883793279
2.662	0.11883716482917794
2.6624000000000003	0.11881714651448028
2.6628000000000003	0.11879713429212513
2.6632000000000002	0.1187771273946513
2.6636	0.11875712596726451
2.664	0.1187371306817464
2.6644	0.11871714069558659
2.6648	0.1186971567820001
2.6652	0.11867717749201379
2.6656	0.11865720440705585
2.666	0.11863723741914312
2.6664000000000003	0.11861727563122282
2.6668000000000003	0.11859731762971815
2.6672000000000002	0.11857736718247658
2.6676	0.11855742200012176
2.668	0.11853748195428948
2.6684	0.11851754730314201
2.6688	0.1184976201978235
2.6692	0.11847769681304876
2.6696	0.11845777946803993
2.67	0.11843786590203786
2.6704000000000003	0.11841795996514903
2.6708000000000003	0.11839805775085976
2.6712000000000002	0.11837816310184013
2.6716	0.11835827297599588
2.672	0.11833838807847041
2.6724	0.11831850926642518
2.6728	0.11829863508187421
2.6732	0.11827876619858158
2.6736	0.11825890489719437
2.674	0.11823905033412663
2.6744000000000003	0.11821919948186799
2.6748000000000003	0.11819935465572484
2.6752000000000002	0.118179514309112
2.6756	0.11815968137051425
2.676	0.11813985217034007
2.6764	0.11812002829832147
2.6768	0.11810020973957736
2.6772	0.1180803964943753
2.6776	0.11806059074274156
2.678	0.1180407894087534
2.6784000000000003	0.11802099414648981
2.6788000000000003	0.1180012032913671
2.6792000000000002	0.11798142076612073
2.6796	0.11796164113180463
2.68	0.11794186762957559
2.6804	0.11792210008253423
2.6808	0.11790233781525294
2.6812	0.11788258077034097
2.6816	0.11786282887052812
2.682	0.11784308295766466
2.6824000000000003	0.11782334309720965
2.6828000000000003	0.1178036076279877
2.6832000000000003	0.11778387888454722
2.6836	0.11776415610447943
2.684	0.11774443771737508
2.6844	0.11772472539167755
2.6848	0.1177050189578609
2.6852	0.11768531766723533
2.6856	0.1176656223484126
2.686	0.11764593133149137
2.6864000000000003	0.11762624630311846
2.6868000000000003	0.11760656569525751
2.6872000000000003	0.117586891837274
2.6876	0.1175672239475477
2.688	0.11754756196150751
2.6884	0.11752790510580657
2.6888	0.11750825421970479
2.6892	0.1174886069428489
2.6896	0.11746896630995529
2.69	0.11744932998806612
2.6904000000000003	0.11742969896961686
2.6908000000000003	0.11741007466540898
2.6912000000000003	0.11739045554331717
2.6916	0.11737084161169564
2.692	0.11735123266220537
2.6924	0.11733162967622146
2.6928	0.11731203332887052
2.6932	0.11729244059568744
2.6936	0.11727285375471685
2.694	0.11725327287166998
2.6944000000000004	0.11723369703828335
2.6948000000000003	0.11721412633849093
2.6952000000000003	0.11719456080300827
2.6956	0.1171750019170189
2.696	0.11715544808742007
2.6964	0.11713589941046554
2.6968	0.11711635730445435
2.6972	0.11709682023928791
2.6976	0.11707728813380924
2.698	0.11705776192965367
2.6984	0.11703824159988374
2.6988000000000003	0.11701872481592646
2.6992000000000003	0.11699921393524926
2.6996	0.11697970889875697
2.7	0.11696020966622844
2.7004	0.11694071548164797
2.7008	0.11692122573844155
2.7012	0.11690174188309221
2.7016	0.11688226397440982
2.702	0.11686279108131004
2.7024	0.11684332406406828
2.7028000000000003	0.11682386132495937
2.7032000000000003	0.11680440596542652
2.7036000000000002	0.11678495708619285
2.704	0.11676551159708382
2.7044	0.11674607116482105
2.7048	0.11672663666321403
2.7052	0.11670720795040856
2.7056	0.11668778349732267
2.706	0.11666836414796589
2.7064	0.11664894982812579
2.7068000000000003	0.11662954206336063
2.7072000000000003	0.11661013859681935
2.7076000000000002	0.11659074182888818
2.708	0.11657134851389017
2.7084	0.11655196177000782
2.7088	0.11653258081321516
2.7092	0.11651320640472118
2.7096	0.11649383619651399
2.71	0.11647447102830755
2.7104	0.11645511157975763
2.7108000000000003	0.1164357579493479
2.7112000000000003	0.11641640927376173
2.7116000000000002	0.11639706783556358
2.712	0.11637772985768369
2.7124	0.11635839616266108
2.7128	0.11633906820727169
2.7132	0.11631974679080903
2.7136	0.11630043040521942
2.714	0.11628111894948201
2.7144	0.11626181238243627
2.7148000000000003	0.1162425116359127
2.7152000000000003	0.11622321587460183
2.7156000000000002	0.11620392501119226
2.716	0.11618464004812956
2.7164	0.11616536085022366
2.7168	0.11614608652584146
2.7172	0.11612681716879414
2.7176	0.1161075534497984
2.718	0.1160882947551568
2.7184	0.1160690425108869
2.7188000000000003	0.11604979438072816
2.7192000000000003	0.11603055120995509
2.7196000000000002	0.1160113152802218
2.72	0.11599208355139001
2.7204	0.115972858278099
2.7208	0.11595363789439161
2.7212	0.11593442086771688
2.7216	0.11591521106156055
2.722	0.11589600544778034
2.7224	0.11587680405772116
2.7228000000000003	0.11585760997668615
2.7232000000000003	0.11583842076457218
2.7236000000000002	0.11581923642768077
2.724	0.11580005697992446
2.7244	0.11578088327719693
2.7248	0.11576171589125006
2.7252	0.11574255196531835
2.7256	0.11572339523818675
2.726	0.11570424189484707
2.7264	0.115685094260366
2.7268000000000003	0.11566595383286649
2.7272000000000003	0.11564681827413537
2.7276000000000002	0.11562768682647484
2.728	0.11560855955605187
2.7284	0.11558943873926097
2.7288	0.115570323623444
2.7292	0.11555121405992186
2.7296	0.11553211086314485
2.73	0.11551301103417033
2.7304	0.11549391749392546
2.7308000000000003	0.11547482799576125
2.7312000000000003	0.11545574406757864
2.7316000000000003	0.1154366650256694
2.732	0.11541759088131942
2.7324	0.11539852238607873
2.7328	0.11537945955008988
2.7332	0.11536040093429767
2.7336	0.1153413479007861
2.734	0.115322300499196
2.7344	0.11530325879047831
2.7348000000000003	0.115284221914565
2.7352000000000003	0.11526519052122919
2.7356000000000003	0.11524616544623634
2.736	0.1152271451053617
2.7364	0.1152081279879299
2.7368	0.1151891180624307
2.7372	0.11517011369952113
2.7376	0.11515111180619142
2.738	0.11513211631107712
2.7384	0.11511312495814596
2.7388000000000003	0.11509413861846662
2.7392000000000003	0.11507515864246987
2.7396000000000003	0.11505618497044479
2.74	0.11503721609896977
2.7404	0.11501825278225364
2.7408	0.11499929425106004
2.7412	0.11498034048873129
2.7416	0.11496139221145674
2.742	0.1149424495017225
2.7424	0.11492351309176652
2.7428000000000003	0.11490457997436854
2.7432000000000003	0.11488565182732735
2.7436000000000003	0.11486672916806562
2.744	0.11484781206709493
2.7444	0.11482889984376587
2.7448	0.11480999323260555
2.7452	0.11479109216097017
2.7456	0.11477219585300114
2.746	0.11475330438464593
2.7464	0.1147344167988531
2.7468000000000004	0.11471553551453517
2.7472000000000003	0.11469666046250404
2.7476000000000003	0.11467779088728092
2.748	0.11465892520417087
2.7484	0.11464006577306918
2.7488	0.1146212095780288
2.7492	0.11460235970730426
2.7496	0.11458351389576105
2.75	0.11456467372901791
2.7504	0.1145458398714232
2.7508	0.1145270122415043
2.7512000000000003	0.11450818855790035
2.7516000000000003	0.11448936953018651
2.7520000000000002	0.11447055528542538
2.7524	0.11445174657508417
2.7528	0.11443294256153413
2.7532	0.11441414399444616
2.7536	0.11439535089608655
2.754	0.11437656173397193
2.7544	0.11435777819157755
2.7548	0.11433900084892523
2.7552000000000003	0.11432022743888115
2.7556000000000003	0.1143014594241123
2.7560000000000002	0.11428269764075338
2.7564	0.11426394133177531
2.7568	0.11424518888926638
2.7572	0.11422644190222153
2.7576	0.11420769969026845
2.758	0.11418896301122838
2.7584	0.11417023253351455
2.7588	0.1141515052085399
2.7592000000000003	0.1141327840842119
2.7596000000000003	0.1141140668686943
2.7600000000000002	0.1140953550271413
2.7604	0.11407664863951239
2.7608	0.11405794762886434
2.7612	0.11403925132463144
2.7616	0.1140205597072168
2.762	0.11400187362659497
2.7624	0.11398319214528652
2.7628	0.11396451679706321
2.7632000000000003	0.11394584750835124
2.7636000000000003	0.11392718202692231
2.7640000000000002	0.11390852203567414
2.7644	0.11388986659698119
2.7648	0.11387121657203358
2.7652	0.11385257051716413
2.7656	0.11383393138206643
2.766	0.1138152961047143
2.7664	0.11379666612045403
2.7668	0.11377804087181609
2.7672000000000003	0.11375942107074899
2.7676000000000003	0.11374080506594952
2.7680000000000002	0.11372219444500886
2.7684	0.11370359004284014
2.7688	0.11368499019005074
2.7692	0.11366639572448356
2.7696	0.11364780512398664
2.77	0.11362922143239984
2.7704	0.11361064157358836
2.7708	0.11359206549541778
2.7712000000000003	0.1135734956478972
2.7716000000000003	0.1135549319024105
2.7720000000000002	0.11353637337524713
2.7724	0.11351781863421295
2.7728	0.11349926851877856
2.7732	0.11348072462820091
2.7736	0.1134621844941579
2.774	0.1134436497330793
2.7744	0.11342512043120545
2.7748	0.11340659574601131
2.7752000000000003	0.1133880755930241
2.7756000000000003	0.11336956083084071
2.7760000000000002	0.11335105204241092
2.7764	0.11333254712083551
2.7768	0.11331404757846875
2.7772	0.11329555422639126
2.7776	0.11327706381242086
2.778	0.11325857949217155
2.7784	0.11324010054187938
2.7788	0.11322162612171416
2.7792000000000003	0.11320315707559736
2.7796000000000003	0.11318469325831626
2.7800000000000002	0.11316623398782877
2.7804	0.11314778078365884
2.7808	0.11312933061065578
2.7812	0.11311088725252472
2.7816	0.11309244842057564
2.782	0.11307401331060574
2.7824	0.1130555834951994
2.7828	0.11303715814759963
2.7832000000000003	0.11301873958223385
2.7836000000000003	0.11300032547793948
2.7840000000000003	0.11298191666727309
2.7844	0.11296351163952911
2.7848	0.11294511265340679
2.7852	0.11292671822211187
2.7856	0.11290832974395604
2.786	0.11288994496938964
2.7864	0.11287156543380783
2.7868	0.11285319044467579
2.7872000000000003	0.1128348207599571
2.7876000000000003	0.11281645556675757
2.7880000000000003	0.11279809647732397
2.7884	0.11277974104511557
2.7888	0.11276139169056754
2.7892	0.1127430461436445
2.7896	0.11272470659265155
2.79	0.11270637071172218
2.7904	0.11268804015905043
2.7908	0.1126697148502781
2.7912000000000003	0.11265139484564624
2.7916000000000003	0.1126330793421969
2.7920000000000003	0.11261476984285679
2.7924	0.11259646556725933
2.7928	0.112578166503838
2.7932	0.11255987100166243
2.7936	0.11254158149453453
2.794	0.1125232949409456
2.7944	0.11250501529048285
2.7948	0.11248674161358385
2.7952000000000004	0.11246847080648648
2.7956000000000003	0.11245020589923593
2.7960000000000003	0.11243194538222179
2.7964	0.11241368774632932
2.7968	0.11239543698183219
2.7972	0.1123771906874701
2.7976	0.11235894820314163
2.798	0.1123407102852122
2.7984	0.11232247834802156
2.7988	0.1123042515693442
2.7992000000000004	0.11228603002477944
2.7996000000000003	0.11226781448112588
2.8000000000000003	0.11224960335107903
2.8004000000000002	0.11223139811578564
2.8008	0.11221319651627137
2.8012	0.11219499931566335
2.8016	0.11217680884770875
2.802	0.11215862350795835
2.8024	0.1121404388323276
2.8028	0.1121222601541817
2.8032	0.11210408813505024
2.8036000000000003	0.11208592043983623
2.8040000000000003	0.11206775720556506
2.8044000000000002	0.11204959925800362
2.8048	0.11203144719490377
2.8052	0.11201329864672971
2.8056	0.11199515461765475
2.806	0.11197701647503566
2.8064	0.11195888264279807
2.8068	0.11194075398327019
2.8072	0.11192263047998086
2.8076000000000003	0.11190451128260626
2.8080000000000003	0.11188639801890587
2.8084000000000002	0.11186828831841766
2.8088	0.11185018452139006
2.8092	0.11183208654863408
2.8096	0.11181399061871833
2.81	0.11179590062244171
2.8104	0.11177781573347201
2.8108	0.11175973600786804
2.8112	0.11174165976924388
2.8116000000000003	0.11172358945901617
2.8120000000000003	0.11170552430810876
2.8124000000000002	0.11168746346849012
2.8128	0.11166940848046258
2.8132	0.11165135857158048
2.8136	0.11163331297716061
2.814	0.11161527167875551
2.8144	0.11159723621812356
2.8148	0.11157920664986154
2.8152	0.1115611806105653
2.8156000000000003	0.11154315964371231
2.8160000000000003	0.11152514373938793
2.8164000000000002	0.11150713130342582
2.8168	0.11148912402045497
2.8172	0.11147112180653773
2.8176	0.11145312313174793
2.818	0.11143513105843139
2.8184	0.11141714407021508
2.8188	0.11139916068328737
2.8192	0.11138118319168377
2.8196000000000003	0.1113632092294119
2.8200000000000003	0.11134523956288067
2.8204000000000002	0.11132727572013679
2.8208	0.11130931685284529
2.8212	0.11129136237759174
2.8216	0.11127341143610991
2.822	0.11125546791385388
2.8224	0.11123752707299428
2.8228	0.11121959273357629
2.8232	0.11120166193249592
2.8236000000000003	0.1111837362087128
2.8240000000000003	0.11116581553491278
2.8244000000000002	0.11114789838067318
2.8248	0.11112998712440181
2.8252	0.11111208163863073
2.8256	0.11109418104255764
2.826	0.11107628391440472
2.8264	0.11105839247098137
2.8268	0.11104050456841374
2.8272	0.11102262021511977
2.8276000000000003	0.1110047431445369
2.8280000000000003	0.11098686960587623
2.8284000000000002	0.11096900037948343
2.8288	0.11095113614600582
2.8292	0.11093327856941992
2.8296	0.11091542510835983
2.83	0.11089757672001099
2.8304	0.11087973170822996
2.8308	0.1108618939674153
2.8312	0.11084405884762527
2.8316000000000003	0.11082622794602615
2.8320000000000003	0.11080840211767762
2.8324000000000003	0.11079058270266717
2.8328	0.11077276752486853
2.8332	0.11075495572472294
2.8336	0.11073714817820113
2.834	0.11071934730956456
2.8344	0.11070154991486492
2.8348	0.11068375592966162
2.8352	0.11066596930772032
2.8356000000000003	0.11064818606469806
2.8360000000000003	0.11063040872275576
2.8364000000000003	0.11061263626071283
2.8368	0.11059486801372298
2.8372	0.11057710322375536
2.8376	0.11055934570456327
2.838	0.11054159072012038
2.8384	0.11052384063511234
2.8388	0.11050609696165004
2.8392	0.11048835668366952
2.8396000000000003	0.11047062062430979
2.8400000000000003	0.11045289030067573
2.8404000000000003	0.11043516341043202
2.8408	0.11041744215634197
2.8412	0.11039972430096978
2.8416	0.11038201369109324
2.842	0.11036430645057516
2.8424	0.11034660408645991
2.8428	0.11032890509973314
2.8432	0.11031121178831138
2.8436000000000003	0.1102935241510149
2.8440000000000003	0.11027583982945655
2.8444000000000003	0.11025816126045718
2.8448	0.11024048608742354
2.8452	0.1102228173523222
2.8456	0.11020515125953911
2.846	0.11018749157462948
2.8464	0.1101698344411014
2.8468	0.11015218298033636
2.8472	0.11013453485494784
2.8476000000000004	0.11011689477077158
2.8480000000000003	0.11009925800818177
2.8484000000000003	0.11008162624504014
2.8488	0.11006399871378802
2.8492	0.11004637609460888
2.8496	0.11002875843443183
2.85	0.11001114413586255
2.8504	0.10999353708795667
2.8508	0.10997593339665879
2.8512	0.10995833532503319
2.8516000000000004	0.1099407405452647
2.8520000000000003	0.10992315063025715
2.8524000000000003	0.10990556550710906
2.8528000000000002	0.10988798526194454
2.8532	0.10987040915628454
2.8536	0.10985283710767202
2.854	0.1098352691926392
2.8544	0.10981770693940784
2.8548	0.10980014724056575
2.8552	0.1097825932066534
2.8556	0.10976504711226165
2.8560000000000003	0.10974750418699775
2.8564000000000003	0.10972996610198127
2.8568000000000002	0.10971243278752152
2.8572	0.10969490347438982
2.8576	0.10967737749647843
2.858	0.10965985805721434
2.8584	0.10964234109311788
2.8588	0.10962483059091332
2.8592	0.10960732337425305
2.8596	0.10958982098851178
2.8600000000000003	0.10957232269874784
2.8604000000000003	0.10955483002387345
2.8608000000000002	0.10953734221765943
2.8612	0.10951985849292145
2.8616	0.10950238045476701
2.862	0.10948490649371723
2.8624	0.10946743726777974
2.8628	0.10944997196480388
2.8632	0.10943251145114508
2.8636	0.10941505655605765
2.8640000000000003	0.10939760642635854
2.8644000000000003	0.10938016173849385
2.8648000000000002	0.10936272024564286
2.8652	0.10934528283909217
2.8656	0.10932785105198528
2.866	0.10931042259484125
2.8664	0.10929299964404104
2.8668	0.10927558062508391
2.8672	0.10925816638586106
2.8676	0.10924075461857652
2.8680000000000003	0.109223348457544
2.8684000000000003	0.10920594790529747
2.8688000000000002	0.10918855285852247
2.8692	0.10917116181315534
2.8696	0.10915377484566113
2.87	0.10913639193719094
2.8704	0.10911901394096468
2.8708	0.10910164154313262
2.8712	0.10908427387907205
2.8716	0.10906691101235466
2.8720000000000003	0.10904955127314675
2.8724000000000003	0.10903219710229439
2.8728000000000002	0.10901484839165287
2.8732	0.10899750438171374
2.8736	0.10898016197478488
2.874	0.10896282438648464
2.8744	0.10894549236668483
2.8748	0.10892816507808711
2.8752	0.1089108410668872
2.8756	0.10889352256542717
2.8760000000000003	0.10887620956154476
2.8764000000000003	0.10885890121490749
2.8768000000000002	0.10884159594849852
2.8772	0.10882429545596062
2.8776	0.10880699980196962
2.878	0.10878970878558425
2.8784	0.10877242259371722
2.8788	0.10875514106479578
2.8792	0.10873786273741126
2.8796	0.108720589919727
2.8800000000000003	0.1087033241259665
2.8804000000000003	0.10868606061365316
2.8808000000000002	0.1086688009941077
2.8812	0.10865154838649704
2.8816	0.10863429967320937
2.882	0.10861705486962336
2.8824	0.1085998138917178
2.8828	0.10858257768724511
2.8832	0.10856534760515135
2.8836	0.10854811991986213
2.8840000000000003	0.10853089768466395
2.8844000000000003	0.10851367859941563
2.8848000000000003	0.1084964642032612
2.8852	0.10847925675084413
2.8856	0.10846205320595403
2.886	0.10844485358304945
2.8864	0.10842765778864027
2.8868	0.10841046675691357
2.8872	0.10839327956635092
2.8876	0.10837609722961061
2.8880000000000003	0.10835892040018158
2.8884000000000003	0.10834174736978175
2.8888000000000003	0.10832457968453446
2.8892	0.10830741514404896
2.8896	0.10829025609369158
2.89	0.10827309933747431
2.8904	0.10825595030827118
2.8908	0.10823880434977207
2.8912	0.108221662921263
2.8916	0.1082045254068672
2.8920000000000003	0.10818739030716984
2.8924000000000003	0.10817026225900872
2.8928000000000003	0.10815313879546751
2.8932	0.10813602003999745
2.8936	0.1081189059596015
2.894	0.10810179639927153
2.8944	0.1080846907512607
2.8948	0.1080675890276358
2.8952	0.10805049348081497
2.8956	0.10803340092352198
2.8960000000000004	0.10801631380889998
2.8964000000000003	0.10799922906334292
2.8968000000000003	0.10798215132891553
2.8972	0.10796507725519677
2.8976	0.10794800634126145
2.898	0.1079309408030894
2.8984	0.10791387985670509
2.8988	0.10789682359665043
2.8992	0.10787977268647309
2.8996	0.10786272400223629
2.9000000000000004	0.10784568069307887
2.9004000000000003	0.10782864287563976
2.9008000000000003	0.10781160811857093
2.9012000000000002	0.10779457953756011
2.9016	0.10777755391918875
2.902	0.10776053285222276
2.9024	0.10774351714486174
2.9028	0.10772650431728825
2.9032	0.10770949531629048
2.9036	0.1076924932011849
2.9040000000000004	0.10767549416616573
2.9044000000000003	0.10765850047179859
2.9048000000000003	0.10764150901676395
2.9052000000000002	0.10762452444504589
2.9056	0.10760754362370117
2.906	0.1075905658018469
2.9064	0.10757359341245931
2.9068	0.10755662559611312
2.9072	0.10753966302581297
2.9076	0.10752270342758674
2.908	0.10750574901451815
2.9084000000000003	0.10748879927927635
2.9088000000000003	0.10747185487745647
2.9092000000000002	0.10745491345932401
2.9096	0.107437976683886
2.91	0.10742104525316831
2.9104	0.10740411747544187
2.9108	0.10738719342005887
2.9112	0.10737027472907434
2.9116	0.10735335979706262
2.912	0.10733644937992548
2.9124000000000003	0.10731954365072349
2.9128000000000003	0.10730264317049565
2.9132000000000002	0.1072857464199366
2.9136	0.10726885341387205
2.914	0.10725196489307942
2.9144	0.10723508094181766
2.9148	0.10721820073684618
2.9152	0.10720132578302888
2.9156	0.10718445531299914
2.916	0.10716758788326008
2.9164000000000003	0.10715072646850932
2.9168000000000003	0.10713386947749204
2.9172000000000002	0.10711701549548713
2.9176	0.10710016604538031
2.918	0.10708332193663739
2.9184	0.10706648149611742
2.9188	0.10704964556626673
2.9192	0.10703281560492961
2.9196	0.10701598928880429
2.92	0.1069991674746924
2.9204000000000003	0.10698234871444956
2.9208000000000003	0.10696553597975667
2.9212000000000002	0.10694872766653951
2.9216	0.10693192452430778
2.922	0.10691512352868848
2.9224	0.10689832703784918
2.9228	0.10688153572476078
2.9232	0.10686474733085494
2.9236	0.10684796420078413
2.924	0.10683118475299203
2.9244000000000003	0.10681440896369032
2.9248000000000003	0.10679763921007135
2.9252000000000002	0.10678087390485569
2.9256	0.10676411385562168
2.926	0.1067473559385369
2.9264	0.10673060239065302
2.9268	0.10671385406884282
2.9272	0.10669711096250223
2.9276	0.10668037071779746
2.928	0.10666363427218906
2.9284000000000003	0.10664690312889624
2.9288000000000003	0.1066301765139206
2.9292000000000002	0.10661345349965023
2.9296	0.10659673410903259
2.93	0.10658001996488475
2.9304	0.10656331021324561
2.9308	0.1065466049154119
2.9312	0.10652990475703772
2.9316	0.10651320973146738
2.932	0.1064965160476673
2.9324000000000003	0.10647982768065445
2.9328000000000003	0.10646314391306977
2.9332000000000003	0.10644646533747038
2.9336	0.10642979120340956
2.934	0.10641312156755678
2.9344	0.10639645627755956
2.9348	0.10637979372955908
2.9352	0.10636313488301241
2.9356	0.10634648049434248
2.936	0.10632983062636303
2.9364000000000003	0.10631318588470762
2.9368000000000003	0.10629654625783425
2.9372000000000003	0.10627990945691634
2.9376	0.10626327773110777
2.938	0.10624665046497117
2.9384	0.10623002905528267
2.9388	0.1062134105274608
2.9392	0.10619679567594686
2.9396	0.10618018669518414
2.94	0.10616358060744813
2.9404000000000003	0.10614697810181495
2.9408000000000003	0.10613037928032543
2.9412000000000003	0.10611378565858165
2.9416	0.10609719646629667
2.942	0.10608061175850592
2.9424	0.10606403061065983
2.9428	0.10604745465730514
2.9432	0.10603088455884668
2.9436	0.10601431636405989
2.944	0.10599775407769352
2.9444000000000004	0.10598119688261565
2.9448000000000003	0.10596464317511667
2.9452000000000003	0.10594809230362823
2.9456	0.10593154648670877
2.946	0.10591500355852113
2.9464	0.10589846575252426
2.9468	0.10588193307437177
2.9472	0.10586540541693046
2.9476	0.10584888057011199
2.948	0.10583236014632291
2.9484000000000004	0.105815843294082
2.9488000000000003	0.10579933003624731
2.9492000000000003	0.10578282197932987
2.9496	0.10576631825510863
2.95	0.10574981882493062
2.9504	0.10573332525783252
2.9508	0.10571683510586005
2.9512	0.10570035001672429
2.9516	0.10568386761027981
2.952	0.10566738956344923
2.9524000000000004	0.10565091658711623
2.9528000000000003	0.1056344462938602
2.9532000000000003	0.10561798273911605
2.9536000000000002	0.10560152191902472
2.954	0.10558506531490108
2.9544	0.10556861155061747
2.9548	0.10555216361689412
2.9552	0.10553571767723346
2.9556	0.10551927847619336
2.956	0.1055028420324089
2.9564000000000004	0.10548641141162951
2.9568000000000003	0.10546998516027573
2.9572000000000003	0.10545356158561481
2.9576000000000002	0.10543714461205567
2.958	0.105420730383189
2.9584	0.10540432037733938
2.9588	0.10538791389239377
2.9592	0.10537151175600823
2.9596	0.10535511467639214
2.96	0.10533872103815767
2.9604	0.1053223317028823
2.9608000000000003	0.105305946724917
2.9612000000000003	0.10528956670896783
2.9616000000000002	0.10527319013178671
2.962	0.1052568193653669
2.9624	0.10524045134975757
2.9628	0.10522408754121859
2.9632	0.10520772799868883
2.9636	0.10519137196263961
2.964	0.10517502097768261
2.9644	0.10515867266394663
2.9648000000000003	0.10514233022098374
2.9652000000000003	0.1051259919679558
2.9656000000000002	0.10510965655742288
2.966	0.1050933269476012
2.9664	0.10507700082919302
2.9668	0.1050606788351024
2.9672	0.10504436187425559
2.9676	0.10502804682111722
2.968	0.10501173909952644
2.9684	0.10499543388959776
2.9688000000000003	0.1049791321232546
2.9692000000000003	0.10496283542570084
2.9696000000000002	0.10494654285363336
2.97	0.10493025312594573
2.9704	0.10491396921638396
2.9708	0.10489768881157391
2.9712	0.10488141253249728
2.9716	0.10486514200388775
2.972	0.1048488756008541
2.9724	0.10483261102441377
2.9728000000000003	0.10481635152353597
2.9732000000000003	0.1048000962348663
2.9736000000000002	0.10478384432137355
2.974	0.10476759752751308
2.9744	0.10475135488736376
2.9748	0.10473511721335249
2.9752	0.10471888221645342
2.9756	0.10470265365605669
2.976	0.10468642852863219
2.9764	0.1046702075238598
2.9768000000000003	0.10465398837072715
2.9772000000000003	0.10463777494630155
2.9776000000000002	0.10462156566500036
2.978	0.10460536051652014
2.9784	0.10458915797351909
2.9788	0.10457296125506632
2.9792	0.10455676868931274
2.9796	0.10454058031546243
2.98	0.10452439543597336
2.9804	0.10450821474691274
2.9808000000000003	0.10449203898111092
2.9812000000000003	0.10447586511672624
2.9816000000000003	0.10445969848277026
2.982	0.1044435343489506
2.9824	0.10442737432421023
2.9828	0.10441121680198961
2.9832	0.10439506501418638
2.9836	0.10437891735948446
2.984	0.10436277305124464
2.9844	0.10434663449450954
2.9848000000000003	0.10433049935488048
2.9852000000000003	0.1043143690923799
2.9856000000000003	0.10429824286818012
2.986	0.10428211999115
2.9864	0.10426600053634416
2.9868	0.10424988678059832
2.9872	0.10423377561791702
2.9876	0.10421766949606437
2.988	0.10420156601958763
2.9884	0.10418546731730305
2.9888000000000003	0.10416937418006633
2.9892000000000003	0.1041532851673147
2.9896000000000003	0.10413719943786626
2.99	0.10412111709082206
2.9904	0.10410503963171125
2.9908	0.1040889669854721
2.9912	0.10407289678688247
2.9916	0.10405683071943217
2.992	0.10404076946852614
2.9924	0.10402471153525794
2.9928000000000003	0.10400865852181007
2.9932000000000003	0.10399260966714641
2.9936000000000003	0.10397656493857643
2.994	0.10396052351968621
2.9944	0.10394448627490993
2.9948	0.1039284540088159
2.9952	0.10391242586082527
2.9956	0.10389640099033759
2.996	0.10388038017460721
2.9964	0.10386436349409234
2.9968000000000004	0.10384835238470858
2.9972000000000003	0.10383234525903728
2.9976000000000003	0.10381634134911932
2.998	0.10380034150784645
2.9984	0.10378434491110766
2.9988	0.10376835245343863
2.9992	0.1037523648647054
2.9996	0.10373638061986812
3	0.10372040055494824
3.0004	0.10370442396123913
3.0008000000000004	0.10368845212692879
3.0012000000000003	0.10367248505342641
3.0016000000000003	0.10365652275739978
3.0020000000000002	0.10364056440403124
3.0024	0.10362460775909177
3.0028	0.10360865443872358
3.0032	0.103592705996568
3.0036	0.10357676167401386
3.004	0.10356082158823654
3.0044	0.10354488634325709
3.0048000000000004	0.1035289559498308
3.0052000000000003	0.10351303038725579
3.0056000000000003	0.1034971072690628
3.0060000000000002	0.10348118815250507
3.0064	0.10346527389299864
3.0068	0.10344936286868789
3.0072	0.10343345592612396
3.0076	0.10341755374662809
3.008	0.1034016547439982
3.0084	0.10338575977099784
3.0088000000000004	0.10336986812089066
3.0092000000000003	0.10335398132128626
3.0096000000000003	0.10333809782601688
3.0100000000000002	0.10332221917277362
3.0104	0.10330634534713867
3.0108	0.10329047625526899
3.0112	0.10327460882922479
3.0116	0.1032587463088025
3.012	0.10324288783964142
3.0124	0.1032270341112641
3.0128	0.10321118350940861
3.0132000000000003	0.10319533614816923
3.0136000000000003	0.10317949355832134
3.0140000000000002	0.10316365497648128
3.0144	0.10314781961519648
3.0148	0.10313198910922694
3.0152	0.10311616334569507
3.0156	0.10310034010306246
3.016	0.10308452092197717
3.0164	0.10306870731052198
3.0168	0.10305289835102593
3.0172000000000003	0.1030370932797603
3.0176000000000003	0.10302129142751393
3.0180000000000002	0.10300549430834771
3.0184	0.10298969952494019
3.0188	0.10297390948992502
3.0192	0.10295812106047031
3.0196	0.10294233817241583
3.02	0.10292655928450489
3.0204	0.10291078515160301
3.0208	0.10289501491648412
3.0212000000000003	0.1028792494094638
3.0216000000000003	0.10286348785717936
3.0220000000000002	0.10284772954002808
3.0224	0.10283197589306414
3.0228	0.10281622460870199
3.0232	0.10280047953769311
3.0236	0.10278473683405598
3.024	0.102768998897664
3.0244	0.10275326409604812
3.0248	0.10273753322064005
3.0252000000000003	0.10272180641720297
3.0256000000000003	0.10270608274318083
3.0260000000000002	0.10269036449617253
3.0264	0.1026746487045368
3.0268	0.10265893760310452
3.0272	0.10264322974359397
3.0276	0.10262752818349496
3.028	0.102611828146563
3.0284	0.10259613288295255
3.0288	0.10258043999026845
3.0292000000000003	0.10256475345337834
3.0296000000000003	0.10254906998109126
3.0300000000000002	0.10253339036698039
3.0304	0.10251771544943944
3.0308	0.10250204443608801
3.0312	0.1024863766364642
3.0316	0.10247071344199876
3.032	0.10245505417596945
3.0324	0.10243939961496684
3.0328	0.10242374666677379
3.0332000000000003	0.10240809916850546
3.0336000000000003	0.10239245559509502
3.0340000000000003	0.10237681670420673
3.0344	0.1023611801135833
3.0348	0.10234554889550485
3.0352	0.1023299207374958
3.0356	0.10231429498204636
3.036	0.10229867622649147
3.0364	0.10228305901713297
3.0368	0.10226744736372129
3.0372000000000003	0.10225183954602324
3.0376000000000003	0.10223623567281781
3.0380000000000003	0.10222063631377964
3.0384	0.10220503928531477
3.0388	0.10218944695606558
3.0392	0.10217385776782473
3.0396	0.10215827318705029
3.04	0.10214269177892243
3.0404	0.10212711504347216
3.0408	0.10211154220930507
3.0412000000000003	0.10209597474580845
3.0416000000000003	0.1020804088100068
3.0420000000000003	0.10206484983693054
3.0424	0.10204929221703762
3.0428	0.10203373768047863
3.0432	0.10201818796829532
3.0436	0.10200264209079235
3.044	0.10198710084973595
3.0444	0.10197156252661133
3.0448	0.10195602965906936
3.0452000000000004	0.10194049977592501
3.0456000000000003	0.10192497366460462
3.0460000000000003	0.1019094515009803
3.0464	0.10189393470568386
3.0468	0.10187841948003695
3.0472	0.10186290970186473
3.0476	0.10184740302286288
3.048	0.10183189857262731
3.0484	0.10181639958479072
3.0488	0.10180090598284108
3.0492000000000004	0.10178541612021086
3.0496000000000003	0.10176992925097783
3.0500000000000003	0.10175444535985001
3.0504000000000002	0.10173896524107429
3.0508	0.10172348980741963
3.0512	0.10170801811798513
3.0516	0.10169254875056655
3.052	0.10167708483406213
3.0524	0.10166162476626628
3.0528	0.10164616935510606
3.0532000000000004	0.10163071782047894
3.0536000000000003	0.10161526925320807
3.0540000000000003	0.10159982450649574
3.0544000000000002	0.10158438368148581
3.0548	0.10156894819640228
3.0552	0.10155351636659504
3.0556	0.10153808668618747
3.056	0.10152266154310141
3.0564	0.10150724023884083
3.0568	0.10149182202197571
3.0572000000000004	0.10147640986345574
3.0576000000000003	0.10146099982853973
3.0580000000000003	0.10144559515322182
3.0584000000000002	0.10143019345573345
3.0588	0.10141479464497571
3.0592	0.10139940034853223
3.0596	0.1013840098235107
3.06	0.10136862236690325
3.0604	0.10135323867689228
3.0608	0.10133786115142773
3.0612000000000004	0.10132248579358949
3.0616000000000003	0.1013071142747749
3.0620000000000003	0.10129174727269974
3.0624000000000002	0.10127638327357102
3.0628	0.10126102380759461
3.0632	0.10124566885793385
3.0636	0.10123031689325057
3.064	0.10121496790677864
3.0644	0.10119962267775429
3.0648	0.10118428278777902
3.0652000000000004	0.101168945103433
3.0656000000000003	0.10115361043178872
3.0660000000000003	0.1011382802048596
3.0664000000000002	0.10112295444057595
3.0668	0.10110763085635921
3.0672	0.10109231190756374
3.0676	0.10107699912543977
3.068	0.10106168848624364
3.0684	0.10104638231959717
3.0688	0.1010310790853487
3.0692	0.10101578040983694
3.0696000000000003	0.10100048553977936
3.0700000000000003	0.10098519444107823
3.0704000000000002	0.10096990772861392
3.0708	0.10095462387910692
3.0712	0.10093934384033576
3.0716	0.10092406835809231
3.072	0.10090879656600915
3.0724	0.10089352915870886
3.0728	0.10087826548005074
3.0732	0.10086300397251091
3.0736000000000003	0.10084774694784882
3.0740000000000003	0.10083249432831676
3.0744000000000002	0.10081724543811399
3.0748	0.10080200108536386
3.0752	0.10078675964796158
3.0756	0.10077152199098416
3.076	0.10075628878884946
3.0764	0.10074105776263165
3.0768	0.10072583129851964
3.0772	0.10071060859358782
3.0776000000000003	0.10069539033769537
3.0780000000000003	0.10068017645449756
3.0784000000000002	0.10066496619032972
3.0788	0.10064975882810034
3.0792	0.10063455514464226
3.0796	0.10061935583402881
3.08	0.10060416098030012
3.0804	0.10058897051033056
3.0808	0.10057378135582218
3.0812	0.10055859437636783
3.0816000000000003	0.10054341195894656
3.0820000000000003	0.10052823408681
3.0824000000000003	0.10051305997018178
3.0828	0.10049789021976108
3.0832	0.10048272492805432
3.0836	0.10046756178439975
3.084	0.10045240305157621
3.0844	0.10043725103575141
3.0848	0.10042210103746396
3.0852	0.10040695243341757
3.0856000000000003	0.1003918083710974
3.0860000000000003	0.1003766688457115
3.0864000000000003	0.10036153307400686
3.0868	0.10034640163630126
3.0872	0.10033127302121236
3.0876	0.10031614875817296
3.088	0.10030102884995307
3.0884	0.10028591175595847
3.0888	0.10027079905067082
3.0892	0.10025569073321938
3.0896000000000003	0.10024058526265989
3.0900000000000003	0.10022548263903752
3.0904000000000003	0.10021038442543106
3.0908	0.10019529061025689
3.0912	0.10018019965176073
3.0916	0.10016511163061348
3.092	0.10015002799170192
3.0924	0.10013494874389472
3.0928	0.10011987310144055
3.0932	0.10010480254575005
3.0936000000000003	0.10008973477646221
3.0940000000000003	0.10007466978499713
3.0944000000000003	0.10005960919451473
3.0948	0.10004454992478828
3.0952	0.10002949583248077
3.0956	0.10001444553725802
3.096	0.09999940038381949
3.0964	0.09998435801704464
3.0968	0.09996932073157361
3.0972	0.09995428553849406
3.0976000000000004	0.09993925469248455
3.0980000000000003	0.0999242289445047
3.0984000000000003	0.09990920598813335
3.0988	0.09989418659108174
3.0992	0.09987916921899354
3.0996	0.09986415704273688
3.1	0.09984914858800731
3.1004	0.0998341437274386
3.1008	0.09981914310681772
3.1012	0.09980414528073567
3.1016000000000004	0.09978915104823205
3.1020000000000003	0.09977416036564235
3.1024000000000003	0.09975917479557217
3.1028000000000002	0.09974419202522322
3.1032	0.09972921288869285
3.1036	0.09971423810236679
3.104	0.0996992668093718
3.1044	0.09968429916745225
3.1048	0.09966933423803837
3.1052	0.09965437531778087
3.1056000000000004	0.09963941832645307
3.1060000000000003	0.09962446561012983
3.1064000000000003	0.09960951491440218
3.1068000000000002	0.09959457009951134
3.1072	0.09957962813732124
3.1076	0.09956468965449605
3.108	0.09954975543217137
3.1084	0.09953482479645814
3.1088	0.09951989687655038
3.1092	0.09950497345160492
3.1096000000000004	0.09949005280884493
3.1100000000000003	0.09947513716910572
3.1104000000000003	0.09946022431484336
3.1108000000000002	0.09944531500716802
3.1112	0.09943041004685249
3.1116	0.09941550779466124
3.112	0.09940061063792693
3.1124	0.099385715502885
3.1128	0.09937082624668225
3.1132	0.09935593884992444
3.1136000000000004	0.09934105508747137
3.1140000000000003	0.09932617573238878
3.1144000000000003	0.09931129908158554
3.1148000000000002	0.09929642830539076
3.1152	0.0992815601442194
3.1156	0.0992666947951949
3.116	0.09925183522439407
3.1164	0.0992369768442527
3.1168	0.09922212348401993
3.1172	0.09920727366724402
3.1176000000000004	0.09919242741914747
3.1180000000000003	0.09917758472597138
3.1184000000000003	0.09916274471879216
3.1188000000000002	0.09914790903255588
3.1192	0.09913307684571704
3.1196	0.09911824904333644
3.12	0.09910342310418585
3.1204	0.09908860304726652
3.1208	0.09907378571017289
3.1212	0.09905897184815726
3.1216	0.09904416230916335
3.1220000000000003	0.09902935693516546
3.1224000000000003	0.09901455433889472
3.1228000000000002	0.0989997567478722
3.1232	0.09898496031994997
3.1236	0.09897016887882804
3.124	0.09895538084644173
3.1244	0.09894059705092817
3.1248	0.09892581588179628
3.1252	0.09891103819124047
3.1256	0.09889626399196594
3.1260000000000003	0.09888149403149338
3.1264000000000003	0.09886672678086772
3.1268000000000002	0.09885196309188349
3.1272	0.09883720447701838
3.1276	0.09882244855257594
3.128	0.09880769682186907
3.1284	0.09879294700446928
3.1288	0.09877820287841188
3.1292	0.09876346128916047
3.1296	0.09874872479641394
3.1300000000000003	0.09873399099980895
3.1304000000000003	0.09871925981146612
3.1308000000000002	0.09870453440994575
3.1312	0.09868981085704687
3.1316	0.09867509146498032
3.132	0.09866037619528056
3.1324	0.09864566365417338
3.1328	0.09863095454636206
3.1332	0.09861624971399086
3.1336	0.09860154835324542
3.1340000000000003	0.09858685122802036
3.1344000000000003	0.09857215587884938
3.1348000000000003	0.09855746477793714
3.1352	0.09854277640034892
3.1356	0.09852809305200572
3.136	0.09851341386820256
3.1364	0.09849873803139586
3.1368	0.09848406406653398
3.1372	0.09846939429877088
3.1376	0.09845472871521488
3.1380000000000003	0.09844006581252318
3.1384000000000003	0.0984254079839122
3.1388000000000003	0.09841075365739527
3.1392	0.09839610344640826
3.1396	0.09838145575507873
3.14	0.09836681220997445
3.1404	0.09835217203775948
3.1408	0.09833753379781451
3.1412	0.09832289979223119
3.1416	0.09830826925841551
3.1420000000000003	0.09829364370140325
3.1424000000000003	0.0982790207654437
3.1428000000000003	0.09826440131251835
3.1432	0.09824978538991014
3.1436	0.0982351751386783
3.144	0.09822056663236178
3.1444	0.0982059607941973
3.1448	0.09819136157407493
3.1452	0.09817676647135132
3.1456	0.09816217472233513
3.1460000000000004	0.09814758486407593
3.1464000000000003	0.098132999127301
3.1468000000000003	0.09811841521057574
3.1472	0.09810383479293716
3.1476	0.098089260107877
3.148	0.09807468644831296
3.1484	0.09806011778470214
3.1488	0.09804555175429308
3.1492	0.09803098999182203
3.1496	0.09801643232715229
3.1500000000000004	0.0980018780101709
3.1504000000000003	0.09798732780082164
3.1508000000000003	0.09797277940198201
3.1512000000000002	0.09795823513872914
3.1516	0.09794369425429894
3.152	0.09792915757047616
3.1524	0.09791462500438253
3.1528	0.09790009654900766
3.1532	0.09788557142712029
3.1536	0.09787104803208135
3.1540000000000004	0.0978565287545784
3.1544000000000003	0.0978420136125685
3.1548000000000003	0.09782750259801676
3.1552000000000002	0.09781299406401067
3.1556	0.09779848887852871
3.156	0.09778398697045787
3.1564	0.09776948925959095
3.1568	0.0977549956541387
3.1572	0.09774050615362917
3.1576	0.09772601998594588
3.1580000000000004	0.09771153784722231
3.1584000000000003	0.09769705965047626
3.1588000000000003	0.09768258080851533
3.1592000000000002	0.09766810549496674
3.1596	0.09765363431444685
3.16	0.09763916735213118
3.1604	0.09762470611427554
3.1608	0.09761024659474149
3.1612	0.09759578958156323
3.1616	0.0975813389411484
3.1620000000000004	0.09756689081878
3.1624000000000003	0.09755244605626512
3.1628000000000003	0.0975380053294096
3.1632000000000002	0.09752356786853933
3.1636	0.09750913222586544
3.164	0.0974947000086388
3.1644	0.09748027343923782
3.1648	0.09746585088946191
3.1652	0.09745143004566525
3.1656	0.09743701400830651
3.1660000000000004	0.09742260201409758
3.1664000000000003	0.09740819328091677
3.1668000000000003	0.09739378627321882
3.1672000000000002	0.097379383397446
3.1676	0.09736498387577064
3.168	0.09735058831858556
3.1684	0.09733619750824207
3.1688	0.09732180843594085
3.1692	0.09730742263713121
3.1696	0.09729304095923874
3.1700000000000004	0.09727866100209548
3.1704000000000003	0.09726428518591235
3.1708000000000003	0.09724991573611519
3.1712000000000002	0.09723554878576501
3.1716	0.09722118431627291
3.172	0.0972068231992902
3.1724	0.0971924660460678
3.1728	0.09717811207159788
3.1732	0.09716376068421129
3.1736	0.09714941341530581
3.174	0.09713507015761591
3.1744000000000003	0.09712073163932233
3.1748000000000003	0.09710639632385654
3.1752000000000002	0.09709206271638515
3.1756	0.09707773315813306
3.176	0.09706340764930366
3.1764	0.09704908532532375
3.1768	0.09703476634875852
3.1772	0.09702045133305692
3.1776	0.09700613795020974
3.178	0.09699182869898393
3.1784000000000003	0.09697752431778262
3.1788000000000003	0.09696322313220318
3.1792000000000002	0.09694892584071912
3.1796	0.09693463025953486
3.18	0.096920338648952
3.1804	0.09690605029811905
3.1808	0.09689176598461546
3.1812	0.09687748499495397
3.1816	0.09686320716149532
3.182	0.09684893413050477
3.1824000000000003	0.09683466350796588
3.1828000000000003	0.0968203960799705
3.1832000000000003	0.09680613044227204
3.1836	0.09679187115066301
3.184	0.0967776149734586
3.1844	0.09676336120687079
3.1848	0.09674911065081926
3.1852	0.09673486407159959
3.1856	0.09672062078313937
3.186	0.09670637991711095
3.1864000000000003	0.09669214465492004
3.1868000000000003	0.09667791182349272
3.1872000000000003	0.09666368218868038
3.1876	0.09664945665593005
3.188	0.0966352342486535
3.1884	0.09662101426963587
3.1888	0.09660679989708942
3.1892	0.09659258785418479
3.1896	0.09657837902489952
3.19	0.09656417339284518
3.1904000000000003	0.09654997173825675
3.1908000000000003	0.09653577328387253
3.1912000000000003	0.09652157951630025
3.1916	0.09650738733648545
3.192	0.0964931998371732
3.1924	0.09647901554609073
3.1928	0.09646483518189464
3.1932	0.09645065656382057
3.1936	0.09643648269068428
3.194	0.09642231185133587
3.1944000000000004	0.09640814345344262
3.1948000000000003	0.09639397981918674
3.1952000000000003	0.09637981847137511
3.1956	0.09636566196975516
3.196	0.09635150712503382
3.1964	0.09633735696476964
3.1968	0.09632320926396709
3.1972	0.09630906620381574
3.1976	0.0962949270543807
3.198	0.0962807896460206
3.1984000000000004	0.09626665543483126
3.1988000000000003	0.09625252514077387
3.1992000000000003	0.09623839953162838
3.1996	0.09622427716085302
3.2	0.09621015791240006
3.2004	0.09619604179298835
3.2008	0.09618193035656386
3.2012	0.09616781964315713
3.2016	0.09615371367395775
3.202	0.09613961086407075
3.2024000000000004	0.09612551270650516
3.2028000000000003	0.09611141606561868
3.2032000000000003	0.09609732496451806
3.2036000000000002	0.09608323600084467
3.204	0.09606914948678869
3.2044	0.09605506774634975
3.2048	0.0960409891410533
3.2052	0.09602691290851317
3.2056	0.09601284206617988
3.206	0.09599877281210423
3.2064000000000004	0.09598470739268494
3.2068000000000003	0.09597064435948344
3.2072000000000003	0.09595658533692664
3.2076000000000002	0.0959425316870296
3.208	0.09592847955784956
3.2084	0.09591443219912266
3.2088	0.095900387123522
3.2092	0.09588634510804916
3.2096	0.09587230625581977
3.21	0.09585827286931947
3.2104000000000004	0.09584424093466737
3.2108000000000003	0.09583021298842198
3.2112000000000003	0.095816188113228
3.2116000000000002	0.09580216717115497
3.212	0.09578814936900104
3.2124	0.09577413623742459
3.2128	0.0957601246127463
3.2132	0.09574611619278062
3.2136	0.09573211168729534
3.214	0.09571811099094463
3.2144000000000004	0.0957041133393951
3.2148000000000003	0.09569011804104233
3.2152000000000003	0.0956761265654722
3.2156000000000002	0.09566214050144639
3.216	0.09564815671433502
3.2164	0.09563417606878755
3.2168	0.095620199250108
3.2172	0.09560622396053953
3.2176	0.09559225188259446
3.218	0.09557828603290508
3.2184000000000004	0.09556432152920247
3.2188000000000003	0.09555036084979818
3.2192000000000003	0.09553640323022783
3.2196000000000002	0.09552244797824849
3.22	0.09550849656293281
3.2204	0.09549454979656402
3.2208	0.09548060686346205
3.2212	0.09546666693122696
3.2216	0.095452729404088
3.222	0.09543879641811615
3.2224000000000004	0.09542486566783337
3.2228000000000003	0.09541093800209977
3.2232000000000003	0.0953970142675854
3.2236000000000002	0.09538309444406401
3.224	0.0953691760842379
3.2244	0.09535526165167574
3.2248	0.09534135183348535
3.2252	0.0953274456978549
3.2256	0.0953135418440102
3.226	0.09529964112949152
3.2264	0.09528574335307949
3.2268000000000003	0.0952718493588115
3.2272000000000003	0.09525795907192491
3.2276000000000002	0.09524407020932701
3.228	0.09523018525019866
3.2284	0.0952163041850228
3.2288	0.09520242699072656
3.2292	0.0951885521286574
3.2296	0.09517468036636156
3.23	0.09516081240666274
3.2304	0.09514694824991732
3.2308000000000003	0.09513308713077373
3.2312000000000003	0.09511922986903565
3.2316000000000003	0.095105376460213
3.232	0.09509152535657317
3.2324	0.09507767656697008
3.2328	0.09506383160102894
3.2332	0.09504999123183266
3.2336	0.09503615385064368
3.234	0.09502232091893414
3.2344	0.09500849014547108
3.2348000000000003	0.09499466306275817
3.2352000000000003	0.09498083816084468
3.2356000000000003	0.09496701706083333
3.236	0.09495319898166554
3.2364	0.09493938378535038
3.2368	0.09492557231291232
3.2372	0.09491176457945982
3.2376	0.09489796058933486
3.238	0.09488416034621205
3.2384	0.09487036385272807
3.2388000000000003	0.09485656801301479
3.2392000000000003	0.09484277677623143
3.2396000000000003	0.09482898714625287
3.24	0.09481520135110999
3.2404	0.09480141937125475
3.2408	0.09478764197339251
3.2412	0.09477386759052331
3.2416	0.09476009691611442
3.242	0.09474632916706183
3.2424	0.09473256526110874
3.2428000000000003	0.09471880355899875
3.2432000000000003	0.09470504491657139
3.2436000000000003	0.09469128925840808
3.244	0.09467753735199924
3.2444	0.09466378917577079
3.2448	0.0946500439675042
3.2452	0.09463630088148522
3.2456	0.09462256157695603
3.246	0.0946088260600032
3.2464	0.09459509268724475
3.2468000000000004	0.09458136377860726
3.2472000000000003	0.09456763864280826
3.2476000000000003	0.09455391570732674
3.248	0.09454019584528794
3.2484	0.09452647973862338
3.2488	0.09451276654141771
3.2492	0.09449905632192301
3.2496	0.0944853483150424
3.25	0.09447164562984223
3.2504	0.09445794739217128
3.2508000000000004	0.09444425204712958
3.2512000000000003	0.09443056038159037
3.2516000000000003	0.09441687085229689
3.2520000000000002	0.09440318347853704
3.2524	0.09438949980889266
3.2528	0.09437582053891835
3.2532	0.09436214272679966
3.2536	0.09434846871047864
3.254	0.09433479840473635
3.2544	0.09432113034053824
3.2548000000000004	0.0943074659677331
3.2552000000000003	0.09429380606188187
3.2556000000000003	0.09428014914824401
3.2560000000000002	0.0942664966940272
3.2564	0.09425284554354141
3.2568	0.09423919809063241
3.2572	0.09422555434127433
3.2576	0.09421191350634983
3.258	0.09419827630026156
3.2584	0.0941846426535865
3.2588000000000004	0.09417101202267308
3.2592000000000003	0.09415738345141167
3.2596000000000003	0.09414375783252371
3.2600000000000002	0.09413013584851782
3.2604	0.09411651751401584
3.2608	0.09410290211627725
3.2612	0.09408929045270098
3.2616	0.09407568163494673
3.262	0.09406207571070135
3.2624	0.09404847506276337
3.2628000000000004	0.0940348757219519
3.2632000000000003	0.09402128004091359
3.2636000000000003	0.09400768584094232
3.2640000000000002	0.09399409689567495
3.2644	0.09398051241417194
3.2648	0.09396692916505378
3.2652	0.09395334887357376
3.2656	0.09393977301257472
3.266	0.09392619930704826
3.2664	0.09391262931976596
3.2668000000000004	0.09389906140979032
3.2672000000000003	0.09388549788192413
3.2676000000000003	0.0938719387994289
3.2680000000000002	0.09385838180747563
3.2684	0.09384482855052356
3.2688	0.0938312774595843
3.2692	0.09381773083163036
3.2696	0.0938041877575575
3.27	0.09379064514809843
3.2704	0.09377710851493026
3.2708000000000004	0.09376357319407669
3.2712000000000003	0.09375004154781608
3.2716000000000003	0.09373651347641598
3.2720000000000002	0.09372298831291492
3.2724	0.09370946523772894
3.2728	0.09369594820913285
3.2732	0.09368243321031733
3.2736	0.0936689209940974
3.274	0.09365541251268938
3.2744	0.09364190687852025
3.2748000000000004	0.09362840481577617
3.2752000000000003	0.09361490561158281
3.2756000000000003	0.09360141083643225
3.2760000000000002	0.09358791652757192
3.2764	0.09357442818954942
3.2768	0.09356094116459457
3.2772	0.09354745770518336
3.2776	0.09353397790012719
3.278	0.09352050089538433
3.2784	0.09350702827670254
3.2788	0.09349355689386107
3.2792000000000003	0.09348008848257405
3.2796000000000003	0.09346662446862208
3.2800000000000002	0.09345316332098308
3.2804	0.09343970579187633
3.2808	0.09342625182236997
3.2812	0.09341279987142104
3.2816	0.09339935234067887
3.282	0.09338590764570454
3.2824	0.0933724666006579
3.2828	0.09335902823851949
3.2832000000000003	0.09334559280676791
3.2836000000000003	0.09333216091200358
3.2840000000000003	0.09331873025483461
3.2844	0.09330530562611461
3.2848	0.0932918814352075
3.2852	0.093278462425472
3.2856	0.09326504543184777
3.286	0.0932516319850597
3.2864	0.09323822140707339
3.2868	0.09322481508586022
3.2872000000000003	0.0932114107858637
3.2876000000000003	0.093198010152021
3.2880000000000003	0.09318461222961782
3.2884	0.09317121716315857
3.2888	0.09315782568050845
3.2892	0.093144436972602
3.2896	0.09313105253968013
3.29	0.09311767167028262
3.2904	0.09310429198244585
3.2908	0.09309091742538422
3.2912000000000003	0.09307754419088221
3.2916000000000003	0.09306417450760174
3.2920000000000003	0.0930508083921433
3.2924	0.09303744584417373
3.2928	0.0930240867704003
3.2932	0.0930107289500045
3.2936	0.09299737641017392
3.294	0.09298402495931513
3.2944	0.09297067786061375
3.2948	0.09295733349280133
3.2952000000000004	0.09294399270034237
3.2956000000000003	0.0929306553900282
3.2960000000000003	0.09291732089901905
3.2964	0.09290398989784243
3.2968	0.09289066097640608
3.2972	0.09287733477902271
3.2976	0.0928640129217394
3.298	0.09285069379451583
3.2984	0.09283737823080329
3.2988	0.0928240646176649
3.2992000000000004	0.09281075611252354
3.2996000000000003	0.09279745037284604
3.3000000000000003	0.09278414656873413
3.3004000000000002	0.09277084634248722
3.3008	0.09275754886347243
3.3012	0.09274425495052718
3.3016	0.09273096459452301
3.302	0.09271767624232974
3.3024	0.09270439153447518
3.3028	0.09269111104184558
3.3032000000000004	0.09267783239016236
3.3036000000000003	0.09266455646069494
3.3040000000000003	0.09265128410364443
3.3044000000000002	0.09263801533043026
3.3048	0.09262475002077264
3.3052	0.09261148819304243
3.3056	0.09259822753269165
3.306	0.092584970366414
3.3064	0.0925717167036213
3.3068	0.09255846733509676
3.3072000000000004	0.0925452206669497
3.3076000000000003	0.0925319758836114
3.3080000000000003	0.09251873450919179
3.3084000000000002	0.09250549579526901
3.3088	0.0924922599259207
3.3092	0.09247902848215728
3.3096	0.09246580138545002
3.31	0.09245257537360752
3.3104	0.09243935293441397
3.3108	0.09242613484423567
3.3112000000000004	0.09241291940080021
3.3116000000000003	0.09239970590381874
3.3120000000000003	0.0923864951989205
3.3124000000000002	0.09237328721352522
3.3128	0.09236008513834848
3.3132	0.0923468864635878
3.3136	0.09233368958271326
3.314	0.09232049535360631
3.3144	0.09230730463098202
3.3148	0.09229411663674869
3.3152000000000004	0.09228093051968456
3.3156000000000003	0.092267747922956
3.3160000000000003	0.09225456886847494
3.3164000000000002	0.09224139333449366
3.3168	0.09222822054774416
3.3172	0.09221505134027186
3.3176	0.09220188407936103
3.318	0.09218872039670367
3.3184	0.09217556091384294
3.3188	0.09216240480959925
3.3192000000000004	0.09214925200928048
3.3196000000000003	0.09213610185082521
3.3200000000000003	0.09212295265028969
3.3204000000000002	0.09210980698519988
3.3208	0.09209666477721179
3.3212	0.09208352603048409
3.3216	0.09207039075046464
3.322	0.09205725893887706
3.3224	0.09204413058427985
3.3228	0.09203100566822797
3.3232000000000004	0.09201788265010502
3.3236000000000003	0.09200476307369887
3.3240000000000003	0.09199164616738875
3.3244000000000002	0.0919785327659206
3.3248	0.09196542052994561
3.3252	0.09195231335636922
3.3256	0.09193920718600135
3.326	0.09192610513429433
3.3264	0.09191300575003858
3.3268	0.09189990833045103
3.3272000000000004	0.0918868145187588
3.3276000000000003	0.09187372350682266
3.3280000000000003	0.09186063598444116
3.3284000000000002	0.09184755195107408
3.3288	0.09183447218209806
3.3292	0.09182139497431296
3.3296	0.09180832117168947
3.33	0.09179524999370203
3.3304	0.09178218150125728
3.3308	0.09176911630965612
3.3312	0.09175605445259305
3.3316000000000003	0.09174299444867962
3.3320000000000003	0.09172993795448592
3.3324000000000003	0.09171688410856982
3.3328	0.0917038336119761
3.3332	0.09169078571453992
3.3336	0.09167774118689187
3.334	0.0916647007853485
3.3344	0.09165166311470596
3.3348	0.09163862886079732
3.3352	0.09162559639178236
3.3356000000000003	0.09161256736424295
3.3360000000000003	0.09159954176858631
3.3364000000000003	0.09158651882759772
3.3368	0.09157349925124292
3.3372	0.0915604830336475
3.3376	0.09154746854912077
3.338	0.0915344574525997
3.3384	0.0915214489788525
3.3388	0.0915084455889722
3.3392	0.09149544554970868
3.3396000000000003	0.09148244808785044
3.3400000000000003	0.09146945227307612
3.3404000000000003	0.09145646062621249
3.3408	0.09144347245018003
3.3412	0.09143048687235811
3.3416	0.09141750457973197
3.342	0.09140452333725146
3.3424	0.09139154478949985
3.3428	0.09137857040393438
3.3432	0.09136559940793243
3.3436000000000003	0.09135263263476534
3.3440000000000003	0.09133966759180634
3.3444000000000003	0.09132670586147162
3.3448	0.09131374665981795
3.3452	0.09130079090773235
3.3456	0.09128783697507559
3.346	0.09127488650561333
3.3464	0.09126193870921262
3.3468	0.09124899582559298
3.3472	0.09123605535318724
3.3476000000000004	0.09122311748413059
3.3480000000000003	0.09121018300310157
3.3484000000000003	0.0911972502660151
3.3488	0.09118432092545603
3.3492	0.09117139574216171
3.3496	0.09115847314163184
3.35	0.09114555219189391
3.3504	0.09113263541313577
3.3508	0.09111972124696677
3.3512	0.09110680883242661
3.3516000000000004	0.0910939013714992
3.3520000000000003	0.09108099721113017
3.3524000000000003	0.09106809635470814
3.3528000000000002	0.09105519569502074
3.3532	0.09104230075290654
3.3536	0.09102940687294059
3.354	0.09101651640634723
3.3544	0.09100363002071044
3.3548	0.09099074632068083
3.3552	0.0909778658998115
3.3556000000000004	0.09096498876657333
3.3560000000000003	0.0909521125970354
3.3564000000000003	0.09093923902935375
3.3568000000000002	0.0909263711436572
3.3572	0.09091350560977751
3.3576	0.09090064191987512
3.358	0.09088778387116114
3.3584	0.09087492678626452
3.3588	0.09086207299271065
3.3592	0.09084922093961034
3.3596000000000004	0.09083637383107712
3.3600000000000003	0.09082352847149822
3.3604000000000003	0.09081068561976746
3.3608000000000002	0.09079784622170384
3.3612	0.09078500928225353
3.3616	0.09077217566839502
3.362	0.09075934536830288
3.3624	0.09074651836382264
3.3628	0.09073369468179848
3.3632	0.09072087198750434
3.3636000000000004	0.09070805408206195
3.3640000000000003	0.09069523801633539
3.3644000000000003	0.09068242598518728
3.3648000000000002	0.09066961736660117
3.3652	0.09065681040774642
3.3656	0.0906440075299284
3.366	0.09063120712613792
3.3664	0.0906184100378371
3.3668	0.09060561470215012
3.3672	0.09059282422033299
3.3676000000000004	0.09058003464312281
3.3680000000000003	0.09056724917315528
3.3684000000000003	0.0905544661460036
3.3688000000000002	0.09054168561697928
3.3692	0.09052890839914807
3.3696	0.09051613451777063
3.37	0.09050336373141266
3.3704	0.09049059550896321
3.3708	0.09047782976838459
3.3712	0.09046506815208943
3.3716000000000004	0.09045230823677064
3.3720000000000003	0.0904395532844744
3.3724000000000003	0.09042679992782321
3.3728000000000002	0.09041404907809858
3.3732	0.0904013023335466
3.3736	0.09038855721046768
3.374	0.09037581611503165
3.3744	0.09036307760192952
3.3748	0.09035034303330947
3.3752	0.09033761017164466
3.3756000000000004	0.09032488131434191
3.3760000000000003	0.09031215408504645
3.3764000000000003	0.09029943027977005
3.3768000000000002	0.09028670895182012
3.3772	0.09027399096295341
3.3776	0.0902612770603487
3.378	0.09024856477024623
3.3784	0.090235856499015
3.3788	0.09022314913684559
3.3792	0.09021044579904502
3.3796000000000004	0.09019774491796284
3.3800000000000003	0.09018504807096195
3.3804000000000003	0.09017235368302312
3.3808000000000002	0.09015966178715096
3.3812	0.09014697392770687
3.3816	0.09013428769130505
3.382	0.09012160550144144
3.3824	0.09010892653546398
3.3828	0.09009624849387199
3.3832	0.09008357524678867
3.3836	0.09007090517608363
3.3840000000000003	0.09005823671939239
3.3844000000000003	0.09004557231252275
3.3848000000000003	0.09003291037593086
3.3852	0.09002025083880671
3.3856	0.0900075953968994
3.386	0.0899949416550706
3.3864	0.08998229028338323
3.3868	0.08996964302909283
3.3872	0.08995699890739173
3.3876	0.08994435641099774
3.3880000000000003	0.08993171873109751
3.3884000000000003	0.08991908266781234
3.3888000000000003	0.08990644985614793
3.3892	0.08989381945179853
3.3896	0.08988119228288827
3.39	0.08986856820870248
3.3904	0.08985594583147605
3.3908	0.08984332764787872
3.3912	0.0898307125958071
3.3916	0.08981809914272454
3.3920000000000003	0.08980549049697761
3.3924000000000003	0.08979288344415204
3.3928000000000003	0.08978027956175516
3.3932	0.08976767807730934
3.3936	0.08975507893520118
3.394	0.08974248453088651
3.3944	0.08972989252567831
3.3948	0.0897173013730711
3.3952	0.08970471582515516
3.3956	0.08969213261278708
3.3960000000000004	0.08967955103033498
3.3964000000000003	0.08966697275355018
3.3968000000000003	0.08965439923161023
3.3972	0.08964182724376124
3.3976	0.08962925766850427
3.398	0.08961669133054695
3.3984	0.08960412732326262
3.3988	0.08959156648039857
3.3992	0.08957901035908977
3.3996	0.08956645577691558
3.4000000000000004	0.08955390272836727
3.4004000000000003	0.08954135284532261
3.4008000000000003	0.08952880779328432
3.4012000000000002	0.0895162643637506
3.4016	0.08950372340309987
3.402	0.08949118562852798
3.4024	0.08947865094082508
3.4028	0.08946611850796948
3.4032	0.08945359002749764
3.4036	0.08944106548404585
3.4040000000000004	0.08942854332825123
3.4044000000000003	0.08941602194436993
3.4048000000000003	0.08940350374112782
3.4052000000000002	0.08939099025932251
3.4056	0.08937847994200232
3.406	0.0893659711505368
3.4064	0.08935346473659567
3.4068	0.089340960631072
3.4072	0.08932845962056513
3.4076	0.08931596247335771
3.4080000000000004	0.08930346603724448
3.4084000000000003	0.08929097438102773
3.4088000000000003	0.08927848582342979
3.4092000000000002	0.08926599959137149
3.4096	0.0892535148378889
3.41	0.08924103324201105
3.4104	0.08922855558950893
3.4108	0.08921608037917772
3.4112	0.08920360755005419
3.4116	0.08919113796276701
3.4120000000000004	0.08917867238881061
3.4124000000000003	0.08916620997448965
3.4128000000000003	0.08915374985572733
3.4132000000000002	0.08914129289236827
3.4136	0.0891288382915747
3.414	0.08911638674961198
3.4144	0.0891039382762755
3.4148	0.08909149132733352
3.4152	0.08907904756250129
3.4156	0.08906660698051805
3.4160000000000004	0.08905416957032564
3.4164000000000003	0.08904173523451286
3.4168000000000003	0.08902930322160696
3.4172000000000002	0.08901687437255112
3.4176	0.08900444868174284
3.418	0.08899202689953767
3.4184	0.08897960662738746
3.4188	0.0889671895086801
3.4192	0.08895477478161018
3.4196	0.08894236317982096
3.4200000000000004	0.08892995391439606
3.4204000000000003	0.0889175477736085
3.4208000000000003	0.08890514476694811
3.4212000000000002	0.0888927448869341
3.4216	0.08888034727852612
3.422	0.08886795279640358
3.4224	0.08885556143951412
3.4228	0.088843173207107
3.4232	0.08883078730888228
3.4236	0.08881840375588157
3.4240000000000004	0.08880602239668456
3.4244000000000003	0.0887936448645903
3.4248000000000003	0.08878127033800531
3.4252000000000002	0.08876889812453947
3.4256	0.08875652907500409
3.426	0.08874416309887134
3.4264	0.08873180019073357
3.4268	0.08871943801733928
3.4272	0.08870707892912533
3.4276	0.08869472362792086
3.4280000000000004	0.08868237141946311
3.4284000000000003	0.08867002237051524
3.4288000000000003	0.08865767647480316
3.4292000000000002	0.0886453328631005
3.4296	0.08863299145735892
3.43	0.08862065311885803
3.4304	0.08860831706980277
3.4308	0.08859598415392433
3.4312	0.08858365434847881
3.4316	0.0885713253341387
3.4320000000000004	0.08855900177735132
3.4324000000000003	0.08854668125234233
3.4328000000000003	0.08853436383692537
3.4332000000000003	0.08852204873792868
3.4336	0.08850973658273897
3.434	0.08849742581473774
3.4344	0.08848511810032333
3.4348	0.08847281344148228
3.4352	0.08846051183336401
3.4356	0.08844821328451247
3.436	0.08843591779639703
3.4364000000000003	0.08842362536943504
3.4368000000000003	0.08841133366551823
3.4372000000000003	0.08839904426619505
3.4376	0.08838675872078405
3.438	0.08837447787350017
3.4384	0.08836219936172496
3.4388	0.08834992224198157
3.4392	0.08833764817778156
3.4396	0.08832537647131644
3.44	0.08831310929580483
3.4404000000000003	0.0883008451063384
3.4408000000000003	0.08828858382805727
3.4412000000000003	0.0882763239802673
3.4416	0.08826406791644692
3.442	0.08825181485261369
3.4424	0.08823956478758987
3.4428	0.08822731543996232
3.4432	0.08821506909005661
3.4436	0.08820282573941374
3.444	0.08819058629985266
3.4444000000000004	0.08817834825340698
3.4448000000000003	0.08816611328001223
3.4452000000000003	0.08815388137109315
3.4456	0.08814165253176098
3.446	0.08812942509693356
3.4464	0.08811720159722058
3.4468	0.08810498186781679
3.4472	0.08809276511070596
3.4476	0.0880805490713713
3.448	0.08806833602906783
3.4484000000000004	0.08805612675040775
3.4488000000000003	0.08804391889044827
3.4492000000000003	0.08803171487240902
3.4496	0.08801951376508543
3.45	0.08800731642412041
3.4504	0.08799512048494984
3.4508	0.08798292759644943
3.4512	0.08797073776625042
3.4516	0.08795854933710356
3.452	0.0879463646933556
3.4524000000000004	0.08793418375609652
3.4528000000000003	0.08792200348507295
3.4532000000000003	0.0879098262246294
3.4536000000000002	0.08789765273309014
3.454	0.08788548143947017
3.4544	0.08787331315563962
3.4548	0.08786114779926735
3.4552	0.08784898465080926
3.4556	0.08783682371752088
3.456	0.08782466735039385
3.4564000000000004	0.08781251235340759
3.4568000000000003	0.08780036115490308
3.4572000000000003	0.08778821297104522
3.4576000000000002	0.08777606629092172
3.458	0.08776392409537614
3.4584	0.08775178410539552
3.4588	0.08773964548269031
3.4592	0.08772751064648499
3.4596	0.08771537800627371
3.46	0.08770324829369347
3.4604000000000004	0.087691122363592
3.4608000000000003	0.08767899700135906
3.4612000000000003	0.08766687620370339
3.4616000000000002	0.08765475755403074
3.462	0.08764264185447901
3.4624	0.08763052839461705
3.4628	0.08761841791416025
3.4632	0.0876063103688477
3.4636	0.08759420421041086
3.464	0.08758210262872435
3.4644000000000004	0.08757000241729906
3.4648000000000003	0.08755790677551345
3.4652000000000003	0.08754581329434763
3.4656000000000002	0.08753372192704678
3.466	0.08752163512383626
3.4664	0.08750954803451261
3.4668	0.08749746552752047
3.4672	0.08748538516653048
3.4676	0.08747330767151806
3.468	0.08746123317897048
3.4684000000000004	0.08744916155852867
3.4688000000000003	0.0874370905337638
3.4692000000000003	0.08742502486666981
3.4696000000000002	0.08741295972732566
3.47	0.08740089918828797
3.4704	0.08738884159607363
3.4708	0.08737678683743344
3.4712	0.087364732678606
3.4716	0.0873526823262607
3.472	0.08734063411531534
3.4724000000000004	0.08732858962515866
3.4728000000000003	0.08731654730915261
3.4732000000000003	0.08730450785940935
3.4736000000000002	0.0872924714042771
3.474	0.0872804370496093
3.4744	0.08726840640051714
3.4748	0.0872563786742
3.4752	0.08724435224449478
3.4756	0.08723233046958112
3.476	0.0872203091242294
3.4764000000000004	0.0872082931384538
3.4768000000000003	0.08719627759345394
3.4772000000000003	0.08718426498558574
3.4776000000000002	0.08717225539826101
3.478	0.0871602479801773
3.4784	0.087148244198335
3.4788	0.08713624335657999
3.4792	0.08712424544378927
3.4796	0.08711225036323977
3.48	0.08710025512486363
3.4804000000000004	0.08708826523677526
3.4808000000000003	0.08707627819640729
3.4812000000000003	0.08706429415858308
3.4816000000000003	0.0870523120955693
3.482	0.08704033209917772
3.4824	0.08702835583584989
3.4828	0.08701638162637904
3.4832	0.08700441029394557
3.4836	0.08699244096491565
3.484	0.08698047458622793
3.4844000000000004	0.08696851039252929
3.4848000000000003	0.08695654984670442
3.4852000000000003	0.08694459303838287
3.4856000000000003	0.08693263744629309
3.486	0.08692068474565617
3.4864	0.08690873506950436
3.4868	0.08689678817639845
3.4872	0.08688484406478592
3.4876	0.08687290275788351
3.488	0.08686096355360318
3.4884	0.08684902644837089
3.4888000000000003	0.08683709301829401
3.4892000000000003	0.08682516167855348
3.4896000000000003	0.08681323243990258
3.49	0.08680130770182604
3.4904	0.08678938348468002
3.4908	0.08677746291947686
3.4912	0.08676554687516813
3.4916	0.08675363126676838
3.492	0.08674171844583534
3.4924	0.08672980930769958
3.4928000000000003	0.08671790235012611
3.4932000000000003	0.0867059974807709
3.4936000000000003	0.08669409469968614
3.494	0.08668219558484902
3.4944	0.0866703001155783
3.4948	0.08665840586494344
3.4952	0.08664651528519185
3.4956	0.0866346283177093
3.496	0.08662274102762646
3.4964	0.08661085737787022
3.4968000000000004	0.08659897900446345
3.4972000000000003	0.08658710262373126
3.4976000000000003	0.08657522675596552
3.498	0.08656335367447077
3.4984	0.08655148494471299
3.4988	0.08653961813439326
3.4992	0.0865277535149046
3.4996	0.08651589176801577
3.5	0.08650403291571673
3.5004	0.08649217616774785
3.5008000000000004	0.08648032305564968
3.5012000000000003	0.08646847197364538
3.5016000000000003	0.0864566220713665
3.5020000000000002	0.08644477748380874
3.5024	0.0864329357030661
3.5028	0.08642109593756231
3.5032	0.08640925749287232
3.5036	0.0863974217695953
3.504	0.08638558956580822
3.5044	0.08637376008743503
3.5048000000000004	0.08636193333592768
3.5052000000000003	0.0863501086282128
3.5056000000000003	0.08633828602251914
3.5060000000000002	0.08632646777432518
3.5064	0.08631465068608646
3.5068	0.08630283649268078
3.5072	0.08629102511376352
3.5076	0.08627921577818054
3.508	0.08626740856159354
3.5084	0.08625560582546477
3.5088000000000004	0.08624380588473557
3.5092000000000003	0.08623200789526919
3.5096000000000003	0.08622021270447155
3.5100000000000002	0.08620841951897451
3.5104	0.0861966291329116
3.5108	0.08618484079418098
3.5112	0.08617305533238129
3.5116	0.08616127508924254
3.512	0.08614949679458139
3.5124	0.08613771884209664
3.5128000000000004	0.08612594373054339
3.5132000000000003	0.0861141714612651
3.5136000000000003	0.0861024020499741
3.5140000000000002	0.08609063548439089
3.5144	0.08607887175635298
3.5148	0.08606711086412155
3.5152	0.0860553528191107
3.5156	0.08604359760565028
3.516	0.0860318444386301
3.5164	0.08602009493072815
3.5168000000000004	0.08600834744107533
3.5172000000000003	0.08599660258886965
3.5176000000000003	0.0859848603980724
3.5180000000000002	0.08597311934074237
3.5184	0.08596138042568102
3.5188	0.08594964435557162
3.5192	0.08593791190752076
3.5196	0.08592618222938309
3.52	0.08591445531141628
3.5204	0.08590273040152863
3.5208000000000004	0.08589100825274998
3.5212000000000003	0.08587928893666552
3.5216000000000003	0.08586757399934253
3.5220000000000002	0.08585586021777758
3.5224	0.08584415004151735
3.5228	0.08583244108457444
3.5232	0.08582073487143238
3.5236	0.0858090314113521
3.524	0.08579733063743433
3.5244	0.08578563256574956
3.5248000000000004	0.0857739372169467
3.5252000000000003	0.08576224457924875
3.5256000000000003	0.08575055465913028
3.5260000000000002	0.08573886668799358
3.5264	0.08572718158657988
3.5268	0.08571549847872073
3.5272	0.08570381831420304
3.5276	0.0856921410529019
3.528	0.085680466681195
3.5284	0.08566879503854385
3.5288000000000004	0.08565712605392384
3.5292000000000003	0.08564545982183891
3.5296000000000003	0.08563379634182389
3.5300000000000002	0.08562213559865373
3.5304	0.08561047760308005
3.5308	0.08559882150579545
3.5312	0.08558716736635508
3.5316	0.08557551590743695
3.532	0.08556386722020959
3.5324	0.08555222130908069
3.5328000000000004	0.08554057887015065
3.5332000000000003	0.08552893918480653
3.5336000000000003	0.08551730223439458
3.5340000000000003	0.08550566723063946
3.5344	0.08549403488413276
3.5348	0.08548240364527626
3.5352	0.08547077517980806
3.5356	0.08545914949334443
3.536	0.08544752650687393
3.5364	0.08543590629394548
3.5368000000000004	0.0854242888419019
3.5372000000000003	0.08541267570955957
3.5376000000000003	0.0854010643971661
3.5380000000000003	0.08538945575674872
3.5384	0.08537784751937971
3.5388	0.08536624205664645
3.5392	0.0853546400681644
3.5396	0.08534304085267885
3.54	0.08533144448268726
3.5404	0.0853198500816289
3.5408000000000004	0.08530825834871891
3.5412000000000003	0.08529666773242894
3.5416000000000003	0.08528508068146079
3.5420000000000003	0.08527349724904998
3.5424	0.08526191648753267
3.5428	0.08525033839973684
3.5432	0.08523876298750532
3.5436	0.08522719103777276
3.544	0.08521562027036644
3.5444	0.08520405133894038
3.5448	0.0851924867340712
3.5452000000000004	0.08518092402123734
3.5456000000000003	0.08516936461076208
3.5460000000000003	0.08515780625122471
3.5464	0.0851462506893581
3.5468	0.08513469703876164
3.5472	0.08512314679069899
3.5476	0.08511160010619179
3.548	0.08510005453322789
3.5484	0.0850885109475028
3.5488	0.0850769715980878
3.5492000000000004	0.08506543494441654
3.5496000000000003	0.08505390018240211
3.5500000000000003	0.08504236804162502
3.5504000000000002	0.08503083852629845
3.5508	0.08501931100176241
3.5512	0.08500778616454086
3.5516	0.08499626245064484
3.552	0.08498474377037502
3.5524	0.0849732277161207
3.5528	0.08496171350818282
3.5532000000000004	0.08495020113306984
3.5536000000000003	0.08493869239763208
3.5540000000000003	0.08492718627635587
3.5544000000000002	0.08491568050627096
3.5548	0.08490417815257878
3.5552	0.08489267852543558
3.5556	0.08488118247013388
3.556	0.08486968817379437
3.5564	0.08485819659270899
3.5568	0.08484670615749323
3.5572000000000004	0.0848352215260364
3.5576000000000003	0.0848237379401019
3.5580000000000003	0.08481225629003786
3.5584000000000002	0.0848007796074518
3.5588	0.08478930240994098
3.5592	0.08477782868037509
3.5596	0.08476635835431234
3.56	0.08475488993574998
3.5604	0.08474342327931728
3.5608	0.08473195932183497
3.5612000000000004	0.08472049721186448
3.5616000000000003	0.0847090401650833
3.5620000000000003	0.0846975841772315
3.5624000000000002	0.08468612932394082
3.5628	0.08467467949982732
3.5632	0.08466323229921535
3.5636	0.08465178530830386
3.564	0.08464034257946085
3.5644	0.08462890323317929
3.5648	0.08461746407840465
3.5652000000000004	0.08460602919980131
3.5656000000000003	0.08459459613797016
3.5660000000000003	0.08458316561890811
3.5664000000000002	0.08457173853685307
3.5668	0.08456031252342977
3.5672	0.08454888924059867
3.5676	0.08453747020054325
3.568	0.08452605220795828
3.5684	0.08451463613913612
3.5688	0.08450322502494223
3.5692000000000004	0.084491814157578
3.5696000000000003	0.08448040660986955
3.5700000000000003	0.08446900020446102
3.5704000000000002	0.08445759797891073
3.5708	0.08444619764451955
3.5712	0.0844347990606985
3.5716	0.08442340395914272
3.572	0.08441201140654753
3.5724	0.08440062062068565
3.5728	0.08438923175293056
3.5732000000000004	0.08437784710318541
3.5736000000000003	0.08436646432829376
3.5740000000000003	0.08435508493206523
3.5744000000000002	0.08434370817552106
3.5748	0.08433233319716149
3.5752	0.0843209616227355
3.5756	0.08430959025639928
3.576	0.08429822318686975
3.5764	0.08428685785346401
3.5768	0.08427549593383421
3.5772000000000004	0.08426413505440877
3.5776000000000003	0.0842527784437963
3.5780000000000003	0.08424142272581625
3.5784000000000002	0.08423006963861146
3.5788	0.08421872069183567
3.5792	0.0842073720231733
3.5796	0.08419602824828087
3.58	0.08418468475518681
3.5804	0.08417334537634946
3.5808	0.08416200708783483
3.5812000000000004	0.08415067299866841
3.5816000000000003	0.08413934059240769
3.5820000000000003	0.08412801012071858
3.5824000000000003	0.08411668297921027
3.5828	0.08410535767699823
3.5832	0.0840940350028021
3.5836	0.08408271486134677
3.584	0.08407139727707935
3.5844	0.0840600831065581
3.5848	0.08404877078987849
3.5852000000000004	0.08403746099906584
3.5856000000000003	0.0840261537475897
3.5860000000000003	0.0840148482548776
3.5864000000000003	0.08400354538499566
3.5868	0.08399224498568103
3.5872	0.08398094800089351
3.5876	0.0839696527739845
3.588	0.083958359391608
3.5884	0.08394706944351837
3.5888	0.08393578119427603
3.5892000000000004	0.08392449716217543
3.5896000000000003	0.08391321479617198
3.5900000000000003	0.08390193493145226
3.5904000000000003	0.08389065846785859
3.5908	0.0838793813641151
3.5912	0.08386810995154481
3.5916	0.0838568387451375
3.592	0.08384557183204011
3.5924	0.08383430730482999
3.5928	0.0838230437742703
3.5932000000000004	0.08381178359520969
3.5936000000000003	0.08380052590052112
3.5940000000000003	0.08378927078448373
3.5944000000000003	0.0837780173640732
3.5948	0.08376676655119752
3.5952	0.08375551994834896
3.5956	0.0837442734163758
3.596	0.08373302944762662
3.5964	0.08372179049671746
3.5968	0.08371055174091024
3.5972	0.08369931555166454
3.5976000000000004	0.08368808270280703
3.5980000000000003	0.08367685248760293
3.5984000000000003	0.08366562560592117
3.5988	0.08365439962606813
3.5992	0.08364317619356332
3.5996	0.08363195532783307
3.6	0.08362073700613293
3.6004	0.0836095203797591
3.6008	0.08359830780784916
3.6012	0.08358709695326194
3.6016000000000004	0.08357588866768173
3.6020000000000003	0.08356468062273825
3.6024000000000003	0.08355347743183594
3.6028000000000002	0.08354227671737169
3.6032	0.08353107700794793
3.6036	0.08351988073059913
3.604	0.08350868771698183
3.6044	0.08349749718058908
3.6048	0.0834863091358421
3.6052	0.08347512280049418
3.6056000000000004	0.08346393888853176
3.6060000000000003	0.08345275593073531
3.6064000000000003	0.08344157806620145
3.6068000000000002	0.08343040267286261
3.6072	0.08341922663705603
3.6076	0.08340805551327823
3.608	0.08339688757130881
3.6084	0.08338572133335032
3.6088	0.08337455617409195
3.6092	0.08336339515927227
3.6096000000000004	0.08335223577103512
3.6100000000000003	0.08334107808647317
3.6104000000000003	0.08332992368826231
3.6108000000000002	0.08331877187232728
3.6112	0.08330762329444863
3.6116	0.08329647555123854
3.612	0.0832853295285827
3.6124	0.08327418684230958
3.6128	0.08326304900618853
3.6132	0.08325191053013081
3.6136000000000004	0.08324077461141743
3.6140000000000003	0.08322964202786398
3.6144000000000003	0.08321851349129084
3.6148000000000002	0.08320738656286475
3.6152	0.08319626132415348
3.6156	0.083185137799067
3.616	0.08317401670788216
3.6164	0.08316289976408842
3.6168	0.083151786075217
3.6172	0.08314067323236618
3.6176000000000004	0.08312956211557498
3.6180000000000003	0.08311845347020652
3.6184000000000003	0.08310734809200149
3.6188000000000002	0.08309624436008356
3.6192	0.08308514218523644
3.6196	0.08307404323767009
3.62	0.08306294759555011
3.6204	0.08305185362340817
3.6208	0.08304076216758771
3.6212	0.08302967323371024
3.6216000000000004	0.08301858758598035
3.6220000000000003	0.08300750434574
3.6224000000000003	0.08299642276098451
3.6228000000000002	0.08298534368196064
3.6232	0.08297426631206273
3.6236	0.0829631921609798
3.624	0.08295211962651172
3.6244	0.08294104955885118
3.6248	0.08292998195101242
3.6252	0.08291891682847397
3.6256000000000004	0.0829078557639632
3.6260000000000003	0.08289679639191472
3.6264000000000003	0.08288573956145917
3.6268000000000002	0.08287468291196554
3.6272	0.0828636295808679
3.6276	0.08285258118402217
3.628	0.08284153519523318
3.6284	0.08283049085891347
3.6288	0.08281944902207217
3.6292	0.08280840958096747
3.6296000000000004	0.08279737252744657
3.6300000000000003	0.08278633795414114
3.6304000000000003	0.08277530663568888
3.6308000000000002	0.0827642769358442
3.6312	0.0827532481300216
3.6316	0.08274222189090052
3.632	0.08273119742543877
3.6324	0.08272017542573706
3.6328	0.08270915511004573
3.6332	0.0826981387580713
3.6336000000000004	0.08268712641262377
3.6340000000000003	0.08267611556124022
3.6344000000000003	0.08266510706121932
3.6348000000000003	0.0826541009163686
3.6352	0.08264309711601436
3.6356	0.0826320957512997
3.636	0.08262109684338059
3.6364	0.08261010038382988
3.6368	0.08259910637325618
3.6372	0.08258811472011851
3.6376000000000004	0.08257712542343532
3.6380000000000003	0.08256613848879646
3.6384000000000003	0.08255515392845147
3.6388000000000003	0.08254417182967189
3.6392	0.08253319219387645
3.6396	0.08252221502113866
3.64	0.08251124020386058
3.6404	0.08250026695460888
3.6408	0.08248929677689087
3.6412	0.0824783289992278
3.6416000000000004	0.08246736362169826
3.6420000000000003	0.08245640071880245
3.6424000000000003	0.08244543942114102
3.6428000000000003	0.08243448056205005
3.6432	0.08242352257117247
3.6436	0.08241256710608535
3.644	0.08240161424976378
3.6444	0.08239066385874028
3.6448	0.08237971585706505
3.6452	0.08236877103043316
3.6456000000000004	0.08235782867366481
3.6460000000000004	0.08234688878387253
3.6464000000000003	0.08233595134877503
3.6468000000000003	0.08232501634283584
3.6472	0.0823140829762049
3.6476	0.08230315197007276
3.648	0.08229222333638309
3.6484	0.08228129786369298
3.6488	0.08227037485724087
3.6492	0.08225945587752681
3.6496	0.08224853925810727
3.6500000000000004	0.08223762412635771
3.6504000000000003	0.08222670971308965
3.6508000000000003	0.08221579691729919
3.6512000000000002	0.08220488816013027
3.6516	0.08219398100908104
3.652	0.08218307638213873
3.6524	0.08217217413404931
3.6528	0.08216127583105237
3.6532	0.08215038052235446
3.6536	0.08213948594298981
3.6540000000000004	0.08212859304683784
3.6544000000000003	0.08211770252773465
3.6548000000000003	0.0821068143148308
3.6552000000000002	0.08209592927310427
3.6556	0.08208504670044836
3.656	0.08207416571885384
3.6564	0.08206328861213097
3.6568	0.08205241223383275
3.6572	0.08204153904653921
3.6576	0.08203066827733752
3.6580000000000004	0.08201979921079783
3.6584000000000003	0.08200893253678143
3.6588000000000003	0.08199807052158403
3.6592000000000002	0.08198720923665681
3.6596	0.08197634963461897
3.66	0.08196549234093842
3.6604	0.08195463813730408
3.6608	0.0819437864064333
3.6612	0.08193293625861997
3.6616	0.08192208841078685
3.6620000000000004	0.08191124295482255
3.6624000000000003	0.08190039994206844
3.6628000000000003	0.08188955922201568
3.6632000000000002	0.08187872245006655
3.6636	0.08186788709911774
3.664	0.08185705335828164
3.6644	0.0818462220117695
3.6648	0.08183539297140086
3.6652	0.081824567002179
3.6656	0.08181374271341646
3.6660000000000004	0.08180292074737805
3.6664000000000003	0.0817921019667397
3.6668000000000003	0.08178128635545467
3.6672000000000002	0.08177047138887883
3.6676	0.08175965805071372
3.668	0.0817488478791526
3.6684	0.0817380400258787
3.6688	0.08172723456187325
3.6692	0.08171643140906504
3.6696	0.08170563055793212
3.6700000000000004	0.08169483202057393
3.6704000000000003	0.08168403579383654
3.6708000000000003	0.08167324189671854
3.6712000000000002	0.08166245033824793
3.6716	0.08165166118214151
3.672	0.08164087436387535
3.6724	0.08163008988684028
3.6728	0.08161930775036519
3.6732	0.08160852794483298
3.6736	0.0815977520466814
3.6740000000000004	0.08158697692405859
3.6744000000000003	0.08157620569346968
3.6748000000000003	0.08156543590762189
3.6752000000000002	0.08155466775184039
3.6756	0.08154390347581619
3.676	0.08153313985476995
3.6764	0.08152237856972577
3.6768	0.0815116204002364
3.6772	0.08150086382961486
3.6776	0.0814901095783026
3.6780000000000004	0.08147935764238357
3.6784000000000003	0.08146860801734945
3.6788000000000003	0.08145786071249173
3.6792000000000002	0.08144711572932573
3.6796	0.08143637306290841
3.68	0.08142563273606251
3.6804	0.08141489473026664
3.6808	0.08140415903388676
3.6812	0.08139342566717933
3.6816	0.08138269698286915
3.6820000000000004	0.081371968115727
3.6824000000000003	0.08136124158856195
3.6828000000000003	0.08135051973166085
3.6832000000000003	0.08133979768436717
3.6836	0.08132907799146949
3.684	0.08131836062652187
3.6844	0.08130764716116134
3.6848	0.08129693446509834
3.6852	0.08128622410186381
3.6856	0.08127551685450418
3.6860000000000004	0.08126481254686468
3.6864000000000003	0.0812541088950387
3.6868000000000003	0.08124340837688171
3.6872000000000003	0.0812327093323002
3.6876	0.08122201262451023
3.688	0.0812113205777546
3.6884	0.08120062835719044
3.6888	0.08118994003383517
3.6892	0.08117925315676489
3.6896	0.08116856769692715
3.6900000000000004	0.08115788536937785
3.6904000000000003	0.08114720530793251
3.6908000000000003	0.08113652830285978
3.6912000000000003	0.08112585277488227
3.6916	0.08111518031882903
3.692	0.08110450854299245
3.6924	0.08109383983012408
3.6928	0.08108317261225362
3.6932	0.08107250775044339
3.6936	0.08106184758235768
3.6940000000000004	0.08105118724316673
3.6944000000000004	0.08104053150072055
3.6948000000000003	0.0810298755948512
3.6952000000000003	0.08101922360514735
3.6956	0.08100857308814646
3.696	0.08099792562986297
3.6964	0.08098728041938541
3.6968	0.08097663834537072
3.6972	0.08096599687498374
3.6976	0.08095535925417074
3.6980000000000004	0.08094472147003084
3.6984000000000004	0.08093408840018701
3.6988000000000003	0.08092345516622557
3.6992000000000003	0.0809128274100287
3.6996	0.08090219948963451
3.7	0.08089157541006253
3.7004	0.08088095195354306
3.7008	0.08087033148803224
3.7012	0.08085971329354635
3.7016	0.08084909746157765
3.702	0.08083848379177982
3.7024000000000004	0.08082787327556562
3.7028000000000003	0.08081726336336237
3.7032000000000003	0.08080665800069642
3.7036000000000002	0.08079605255466371
3.704	0.08078545173791607
3.7044	0.0807748508168612
3.7048	0.08076425372796414
3.7052	0.08075365958256175
3.7056	0.08074306535957354
3.706	0.08073247497224123
3.7064000000000004	0.08072188521901291
3.7068000000000003	0.08071129930396637
3.7072000000000003	0.08070071479904439
3.7076000000000002	0.08069013343985998
3.708	0.08067955425403639
3.7084	0.08066897797134209
3.7088	0.0806584031659573
3.7092	0.08064782899591794
3.7096	0.08063725947734013
3.71	0.08062669144706702
3.7104000000000004	0.0806161256187472
3.7108000000000003	0.08060556275532815
3.7112000000000003	0.0805949998324128
3.7116000000000002	0.08058444076141336
3.712	0.08057388467733662
3.7124	0.08056333007201899
3.7128	0.08055277843263509
3.7132	0.0805422273502604
3.7136	0.08053168022340718
3.714	0.08052113442128728
3.7144000000000004	0.08051059240252745
3.7148000000000003	0.08050005178750252
3.7152000000000003	0.08048951265153625
3.7156000000000002	0.08047897728439546
3.716	0.08046844333273206
3.7164	0.08045791172320305
3.7168	0.08044738144787189
3.7172	0.08043685492413
3.7176	0.08042632981484243
3.718	0.08041580696095263
3.7184000000000004	0.08040528708579675
3.7188000000000003	0.0803947702132205
3.7192000000000003	0.08038425472553001
3.7196000000000002	0.0803737398723885
3.72	0.08036322877343194
3.7204	0.08035271993125637
3.7208	0.08034221169528921
3.7212	0.08033170798725431
3.7216	0.08032120552273025
3.722	0.0803107052720049
3.7224000000000004	0.08030020888342715
3.7228000000000003	0.08028971147158137
3.7232000000000003	0.08027921783985892
3.7236000000000002	0.08026872797187234
3.724	0.08025823786588493
3.7244	0.08024775001389706
3.7248	0.08023726515766061
3.7252	0.08022678415690943
3.7256	0.08021630368982313
3.726	0.08020582543654586
3.7264000000000004	0.08019535017746504
3.7268000000000003	0.0801848777524714
3.7272000000000003	0.08017440588876701
3.7276000000000002	0.08016393627114515
3.728	0.08015347054440614
3.7284	0.08014300615213299
3.7288	0.08013254305168904
3.7292	0.08012208374445873
3.7296	0.08011162656432069
3.73	0.08010117151145779
3.7304000000000004	0.08009071701502535
3.7308000000000003	0.08008026630894127
3.7312000000000003	0.08006981857675965
3.7316000000000003	0.080059372190741
3.732	0.08004892644947537
3.7324	0.08003848537157898
3.7328	0.0800280455640443
3.7332	0.08001760867246055
3.7336	0.08000717398562018
3.734	0.07999673978936117
3.7344000000000004	0.0799863085493252
3.7348000000000003	0.07997588023468971
3.7352000000000003	0.07996545399613808
3.7356000000000003	0.07995502993569847
3.736	0.07994460820097982
3.7364	0.07993418876374636
3.7368	0.07992377148125096
3.7372	0.07991335557913692
3.7376	0.07990294189342562
3.738	0.07989253279631747
3.7384000000000004	0.07988212419643903
3.7388000000000003	0.0798717185329082
3.7392000000000003	0.07986131511221106
3.7396000000000003	0.07985091390215993
3.74	0.07984051408454307
3.7404	0.07983011787244776
3.7408	0.07981972205076504
3.7412	0.07980932827542153
3.7416	0.07979893656144132
3.742	0.07978854693761217
3.7424000000000004	0.07977815941303679
3.7428000000000003	0.07976777634725996
3.7432000000000003	0.07975739536892767
3.7436000000000003	0.07974701491271108
3.744	0.07973663663496988
3.7444	0.07972626131459704
3.7448	0.07971588739449054
3.7452	0.07970551721289054
3.7456	0.07969514917407894
3.746	0.07968478327693906
3.7464000000000004	0.07967442029703498
3.7468000000000004	0.0796640593796536
3.7472000000000003	0.07965369742495587
3.7476000000000003	0.07964333764039688
3.748	0.07963298003381658
3.7484	0.07962262697053346
3.7488	0.07961227673154081
3.7492	0.0796019286118993
3.7496	0.07959158181144899
3.75	0.07958123717691601
3.7504000000000004	0.07957089471491163
3.7508000000000004	0.0795605552009836
3.7512000000000003	0.07955021775718107
3.7516000000000003	0.07953988238719656
3.7520000000000002	0.07952954989116678
3.7524	0.07951921800529294
3.7528	0.07950888982823967
3.7532	0.0794985630823225
3.7536	0.07948823847656139
3.754	0.07947791602855547
3.7544	0.07946759643363421
3.7548000000000004	0.07945727819610093
3.7552000000000003	0.07944696279493046
3.7556000000000003	0.07943664950474849
3.7560000000000002	0.07942633912614006
3.7564	0.07941603002085096
3.7568	0.0794057230337829
3.7572	0.07939541823785012
3.7576	0.07938511483487154
3.758	0.07937481354307674
3.7584	0.07936451437745595
3.7588000000000004	0.079354217267116
3.7592000000000003	0.07934392221526454
3.7596000000000003	0.07933363001143368
3.7600000000000002	0.07932334140371977
3.7604	0.07931305481893625
3.7608	0.07930277027471866
3.7612	0.07929248776065734
3.7616	0.07928220728484303
3.762	0.07927192891284551
3.7624	0.07926165263470264
3.7628000000000004	0.07925137845058805
3.7632000000000003	0.07924110642820636
3.7636000000000003	0.07923083655258634
3.7640000000000002	0.07922056724474402
3.7644	0.07921030017347919
3.7648	0.07920003522036467
3.7652	0.07918977224000645
3.7656	0.07917951371166143
3.766	0.07916925726516855
3.7664	0.07915900132796827
3.7668000000000004	0.07914875070192207
3.7672000000000003	0.07913850039358117
3.7676000000000003	0.07912825216988639
3.7680000000000002	0.07911800603377994
3.7684	0.0791077619789553
3.7688	0.07909752000191361
3.7692	0.0790872801263901
3.7696	0.0790770423507624
3.77	0.07906680667331711
3.7704	0.07905657309279546
3.7708000000000004	0.07904634159344137
3.7712000000000003	0.07903611303253022
3.7716000000000003	0.07902588661259868
3.7720000000000002	0.07901566387336878
3.7724	0.07900544223239936
3.7728	0.07899522333923936
3.7732	0.07898500643927941
3.7736	0.0789747906871534
3.774	0.07896457706200721
3.7744	0.07895436476198692
3.7748000000000004	0.07894415457816606
3.7752000000000003	0.07893394800305142
3.7756000000000003	0.07892374416108694
3.7760000000000002	0.07891354234715031
3.7764	0.07890334263553767
3.7768	0.07889314414616899
3.7772	0.07888294759398962
3.7776	0.0788727538658488
3.778	0.07886256068055597
3.7784	0.07885237117941157
3.7788000000000004	0.0788421836970774
3.7792000000000003	0.07883199830321919
3.7796000000000003	0.07882181564544422
3.7800000000000002	0.07881163416721848
3.7804	0.0788014548060022
3.7808	0.07879127911475425
3.7812	0.07878110385184922
3.7816	0.07877093061026574
3.782	0.07876075948207917
3.7824	0.07875059046692501
3.7828000000000004	0.07874042580988794
3.7832000000000003	0.07873026309376951
3.7836000000000003	0.07872010075888158
3.7840000000000003	0.07870994039963619
3.7844	0.0786997828894227
3.7848	0.07868962828531256
3.7852	0.07867947484878768
3.7856	0.07866932422926676
3.786	0.0786591749136828
3.7864	0.07864902700974619
3.7868000000000004	0.07863888270686059
3.7872000000000003	0.07862874113461327
3.7876000000000003	0.07861860167444612
3.7880000000000003	0.07860846345297567
3.7884	0.07859832638989905
3.7888	0.07858819296278441
3.7892	0.07857806157687297
3.7896	0.07856793143487828
3.79	0.07855780567847215
3.7904	0.07854768026752612
3.7908000000000004	0.07853755687162345
3.7912000000000003	0.07852743622491487
3.7916000000000003	0.07851731755019631
3.7920000000000003	0.07850720172361547
3.7924	0.07849708635363761
3.7928	0.0784869738122771
3.7932	0.07847686488875072
3.7936	0.07846675783088786
3.794	0.07845665115940592
3.7944	0.07844654577368448
3.7948000000000004	0.07843644479432288
3.7952000000000004	0.07842634577942453
3.7956000000000003	0.07841624707328965
3.7960000000000003	0.07840615279150243
3.7964	0.07839605897712865
3.7968	0.07838596876116133
3.7972	0.07837587899880616
3.7976	0.07836579214935602
3.798	0.07835570803106917
3.7984	0.07834562591953265
3.7988000000000004	0.07833554487541505
3.7992000000000004	0.07832546657277739
3.7996000000000003	0.07831538953670025
3.8000000000000003	0.0783053152482951
3.8004000000000002	0.07829524295867862
3.8008	0.07828517194917062
3.8012	0.07827510527350334
3.8016	0.07826503976757815
3.802	0.07825497623794675
3.8024	0.07824491546742207
3.8028000000000004	0.07823485584717382
3.8032000000000004	0.07822479827949391
3.8036000000000003	0.07821474425673847
3.8040000000000003	0.07820469139017605
3.8044000000000002	0.07819463967030083
3.8048	0.07818459156989088
3.8052	0.07817454533811174
3.8056	0.07816449950582205
3.806	0.07815445801878163
3.8064	0.07814441777754999
3.8068	0.07813437869833417
3.8072000000000004	0.07812434253204825
3.8076000000000003	0.07811430832295108
3.8080000000000003	0.07810427606582848
3.8084000000000002	0.07809424654788943
3.8088	0.07808421894420137
3.8092	0.07807419260187598
3.8096	0.07806416979938302
3.81	0.07805414739471239
3.8104	0.07804412774807878
3.8108	0.07803411014714468
3.8112000000000004	0.07802409521678977
3.8116000000000003	0.0780140815692979
3.8120000000000003	0.07800407231235218
3.8124000000000002	0.07799406342873516
3.8128	0.07798405650278761
3.8132	0.07797405320023487
3.8136	0.0779640501895894
3.814	0.07795405069870476
3.8144	0.07794405149825023
3.8148	0.07793405583972823
3.8152000000000004	0.07792406370965
3.8156000000000003	0.07791407029740438
3.8160000000000003	0.07790408208115684
3.8164000000000002	0.07789409337651887
3.8168	0.07788410820518066
3.8172	0.0778741249811441
3.8176	0.07786414363194494
3.818	0.07785416353603603
3.8184	0.07784418695320328
3.8188	0.07783421076002872
3.8192000000000004	0.07782423799737137
3.8196000000000003	0.07781426643070577
3.8200000000000003	0.07780429831690949
3.8204000000000002	0.07779433056470764
3.8208	0.0777843670852002
3.8212	0.07777440398826518
3.8216	0.07776444443934072
3.822	0.07775448599237511
3.8224	0.07774452869699733
3.8228	0.07773457496371194
3.8232000000000004	0.07772462319940543
3.8236000000000003	0.07771467333639304
3.8240000000000003	0.07770472692828712
3.8244000000000002	0.07769478093415905
3.8248	0.07768483839307616
3.8252	0.07767489625579149
3.8256	0.07766495607546042
3.826	0.07765501858836332
3.8264	0.07764508220928745
3.8268	0.0776351493052515
3.8272000000000004	0.07762521682471957
3.8276000000000003	0.07761528789460082
3.8280000000000003	0.07760536008366337
3.8284000000000002	0.07759543497742238
3.8288	0.07758551184081686
3.8292	0.07757558982192203
3.8296	0.07756567047991769
3.83	0.07755575391021563
3.8304	0.07754583837260742
3.8308	0.07753592717563895
3.8312000000000004	0.07752601545341142
3.8316000000000003	0.07751610816396881
3.8320000000000003	0.07750620033259836
3.8324000000000003	0.07749629685523973
3.8328	0.07748639449906147
3.8332	0.07747649560232261
3.8336	0.07746659702223613
3.834	0.07745670118646486
3.8344	0.07744680724504138
3.8348	0.07743691513350615
3.8352000000000004	0.07742702571159144
3.8356000000000003	0.07741713907056946
3.8360000000000003	0.07740725257974601
3.8364000000000003	0.07739737037094674
3.8368	0.07738748849290988
3.8372	0.0773776076806032
3.8376	0.07736773186936796
3.838	0.07735785554787378
3.8384	0.07734798360118555
3.8388	0.07733811269598811
3.8392000000000004	0.07732824448493025
3.8396000000000003	0.07731837733301827
3.8400000000000003	0.0773085112926517
3.8404000000000003	0.07729864877041803
3.8408	0.07728878808228834
3.8412	0.07727892924855961
3.8416	0.077269072248079
3.842	0.07725921876131725
3.8424	0.0772493646665271
3.8428	0.07723951329724144
3.8432000000000004	0.07722966615357785
3.8436000000000003	0.07721981857824467
3.8440000000000003	0.07720997293174958
3.8444000000000003	0.07720013151184224
3.8448	0.07719029035894165
3.8452	0.07718045279911168
3.8456	0.07717061701203443
3.846	0.07716078235982904
3.8464	0.07715095034633956
3.8468	0.07714112102243187
3.8472000000000004	0.0771312935504902
3.8476000000000004	0.0771214671223468
3.8480000000000003	0.07711164339742993
3.8484000000000003	0.07710182081637729
3.8488	0.07709200093471336
3.8492	0.07708218288247148
3.8496	0.07707236748637358
3.85	0.0770625532227519
3.8504	0.07705274087447977
3.8508	0.07704293202527046
3.8512000000000004	0.07703312413233165
3.8516000000000004	0.07702331815096342
3.8520000000000003	0.0770135147309946
3.8524000000000003	0.07700371237402814
3.8528000000000002	0.07699391284062673
3.8532	0.07698411603991762
3.8536	0.07697432107247493
3.854	0.07696452699537493
3.8544	0.07695473645310258
3.8548	0.07694494775097638
3.8552000000000004	0.0769351608841915
3.8556000000000004	0.07692537588022752
3.8560000000000003	0.07691559271844839
3.8564000000000003	0.07690581140262132
3.8568000000000002	0.0768960335199742
3.8572	0.07688625582452635
3.8576	0.07687648077827469
3.858	0.07686670768126769
3.8584	0.0768569371543868
3.8588	0.07684716760523858
3.8592	0.07683740074769341
3.8596000000000004	0.0768276366500269
3.8600000000000003	0.07681787528271511
3.8604000000000003	0.07680811497829743
3.8608000000000002	0.07679835481935349
3.8612	0.07678859885969824
3.8616	0.07677884467835783
3.862	0.07676909228325168
3.8624	0.07675934176315047
3.8628	0.07674959312204732
3.8632	0.07673984634189923
3.8636000000000004	0.07673010220412402
3.8640000000000003	0.07672036066180188
3.8644000000000003	0.07671062087595015
3.8648000000000002	0.07670088208800963
3.8652	0.07669114589713466
3.8656	0.07668141087000624
3.866	0.07667168023478166
3.8664	0.07666195135892351
3.8668	0.07665222187917264
3.8672	0.07664249419866376
3.8676000000000004	0.07663276991553836
3.8680000000000003	0.07662304813280918
3.8684000000000003	0.07661332816364552
3.8688000000000002	0.07660361079347089
3.8692	0.07659389597496113
3.8696	0.07658418130366673
3.87	0.07657446845105997
3.8704	0.0765647590867613
3.8708	0.07655505160528675
3.8712	0.07654534679315228
3.8716000000000004	0.07653564304657756
3.8720000000000003	0.07652594185748762
3.8724000000000003	0.07651624079317776
3.8728000000000002	0.07650654154996706
3.8732	0.07649684334922313
3.8736	0.07648714940361223
3.874	0.07647745796588434
3.8744	0.07646776832542013
3.8748	0.07645808047593561
3.8752	0.07644839443411455
3.8756000000000004	0.07643871176524097
3.8760000000000003	0.07642902920465111
3.8764000000000003	0.07641934850605903
3.8768000000000002	0.07640967047111369
3.8772	0.07639999423651123
3.8776	0.07639031978804611
3.878	0.07638064716052195
3.8784	0.07637097885725785
3.8788	0.07636131232454879
3.8792	0.07635164755973278
3.8796000000000004	0.07634198456097763
3.8800000000000003	0.07633232332650808
3.8804000000000003	0.07632266464423187
3.8808000000000002	0.0763130053227079
3.8812	0.07630334946191242
3.8816	0.07629369536023245
3.882	0.07628404301900416
3.8824	0.07627439245488088
3.8828	0.076264744455659
3.8832	0.07625509816464282
3.8836000000000004	0.07624545365798518
3.8840000000000003	0.07623581174923044
3.8844000000000003	0.07622617252270614
3.8848000000000003	0.07621653593139
3.8852	0.07620690110919293
3.8856	0.07619726806253979
3.886	0.07618763676504048
3.8864	0.07617800721206269
3.8868	0.07616837940854715
3.8872	0.07615875416320295
3.8876000000000004	0.07614913070234364
3.8880000000000003	0.07613950903232936
3.8884000000000003	0.07612988915758268
3.8888000000000003	0.07612027028145163
3.8892	0.07611065485283341
3.8896	0.07610104196896694
3.89	0.07609143091092818
3.8904	0.07608182223361049
3.8908	0.07607221531068586
3.8912	0.07606261015968097
3.8916000000000004	0.07605300677889137
3.8920000000000003	0.07604340515215502
3.8924000000000003	0.07603380527341896
3.8928000000000003	0.07602420635626816
3.8932	0.07601460914208369
3.8936	0.07600501451928965
3.894	0.07599542164308437
3.8944	0.07598583123076175
3.8948	0.07597624258071367
3.8952	0.0759666556889208
3.8956000000000004	0.07595707056907341
3.8960000000000004	0.07594748728471368
3.8964000000000003	0.07593790584104221
3.8968000000000003	0.07592832623285317
3.8972	0.07591874924463049
3.8976	0.07590917558173371
3.898	0.07589960429107445
3.8984	0.07589003477344991
3.8988	0.07588046859465858
3.8992	0.07587090248492367
3.8996000000000004	0.07586133812827967
3.9000000000000004	0.07585177560680423
3.9004000000000003	0.0758422141265489
3.9008000000000003	0.07583265509784987
3.9012000000000002	0.07582309783606178
3.9016	0.07581354233619064
3.902	0.07580398866190163
3.9024	0.0757944383781145
3.9028	0.07578488981541542
3.9032	0.07577534367855887
3.9036000000000004	0.07576580004555433
3.9040000000000004	0.0757562581406972
3.9044000000000003	0.07574671797627908
3.9048000000000003	0.07573717875483632
3.9052000000000002	0.07572764120244069
3.9056	0.0757181061233203
3.906	0.07570857280770027
3.9064	0.07569904124467208
3.9068	0.07568951300235138
3.9072	0.07567998649742225
3.9076000000000004	0.07567046250813214
3.9080000000000004	0.07566094088838993
3.9084000000000003	0.07565142014441018
3.9088000000000003	0.07564190107752222
3.9092000000000002	0.0756323836999836
3.9096	0.07562286802118012
3.91	0.07561335498701971
3.9104	0.07560384372791051
3.9108	0.07559433424759421
3.9112	0.0755848257419427
3.9116	0.07557531971586484
3.9120000000000004	0.07556581781062033
3.9124000000000003	0.07555631671611274
3.9128000000000003	0.0755468173849877
3.9132000000000002	0.07553732059360974
3.9136	0.07552782475189224
3.914	0.07551832898888
3.9144	0.0755088366421609
3.9148	0.0754993468269276
3.9152	0.07548985874510405
3.9156	0.07548037325087842
3.9160000000000004	0.07547088869075191
3.9164000000000003	0.07546140813855262
3.9168000000000003	0.07545192923293409
3.9172000000000002	0.07544245039403719
3.9176	0.07543297330146692
3.918	0.075423498035872
3.9184	0.07541402687844256
3.9188	0.07540455731055051
3.9192	0.075395089428828
3.9196	0.07538562401897175
3.9200000000000004	0.07537616027758964
3.9204000000000003	0.0753666966136265
3.9208000000000003	0.07535723549899986
3.9212000000000002	0.07534777691707284
3.9216	0.07533831929405965
3.922	0.07532886570139186
3.9224	0.07531941376595852
3.9228	0.0753099619307872
3.9232	0.07530051265411997
3.9236	0.07529106672926777
3.9240000000000004	0.07528162240573344
3.9244000000000003	0.07527217889696558
3.9248000000000003	0.0752627379407399
3.9252000000000002	0.07525329792590352
3.9256	0.07524386044209719
3.926	0.07523442544228232
3.9264	0.0752249921330711
3.9268	0.07521556136757801
3.9272	0.07520613218092054
3.9276	0.07519670469860429
3.9280000000000004	0.0751872797055958
3.9284000000000003	0.07517785636607899
3.9288000000000003	0.07516843469796541
3.9292000000000002	0.07515901390035795
3.9296	0.07514959644417674
3.93	0.07514018058971117
3.9304	0.0751307655503688
3.9308	0.07512135463354963
3.9312	0.07511194379065389
3.9316	0.07510253543135004
3.9320000000000004	0.07509312883844799
3.9324000000000003	0.07508372556539733
3.9328000000000003	0.07507432301270667
3.9332000000000003	0.07506492129346387
3.9336	0.07505552212739464
3.934	0.07504612613124884
3.9344	0.07503673017006607
3.9348	0.0750273382833444
3.9352	0.07501794739072232
3.9356	0.07500855810753049
3.9360000000000004	0.07499917130774525
3.9364000000000003	0.07498978541068146
3.9368000000000003	0.07498040198556644
3.9372000000000003	0.07497102269582157
3.9376	0.07496164176536146
3.938	0.07495226489965379
3.9384	0.07494289042131641
3.9388	0.07493351755343314
3.9392	0.07492414631053634
3.9396	0.07491477670013058
3.9400000000000004	0.07490540884024532
3.9404000000000003	0.07489604256913784
3.9408000000000003	0.07488667791689052
3.9412000000000003	0.0748773149785128
3.9416	0.07486795603032315
3.942	0.07485859640727033
3.9424	0.07484924157042883
3.9428	0.07483988835691324
3.9432	0.07483053430137598
3.9436	0.07482118439292307
3.9440000000000004	0.07481183690345916
3.9444000000000004	0.07480249032525033
3.9448000000000003	0.07479314543183424
3.9452000000000003	0.07478380213768343
3.9456	0.074774462122712
3.946	0.07476512362306431
3.9464	0.07475578682905348
3.9468	0.07474645236957755
3.9472	0.07473711801013994
3.9476	0.07472778757196508
3.9480000000000004	0.07471845799565136
3.9484000000000004	0.07470913082273012
3.9488000000000003	0.07469980529708453
3.9492000000000003	0.07469048059982075
3.9496	0.07468115838836131
3.95	0.07467183868489657
3.9504	0.07466252225064551
3.9508	0.07465320578464052
3.9512	0.07464389179911435
3.9516	0.07463457940498719
3.9520000000000004	0.07462526864962837
3.9524000000000004	0.07461596108828372
3.9528000000000003	0.07460665356625695
3.9532000000000003	0.07459734934821516
3.9536000000000002	0.07458804675050434
3.954	0.07457874576449142
3.9544	0.07456944719376257
3.9548	0.07456014946321021
3.9552	0.07455085337230427
3.9556	0.07454156129230194
3.9560000000000004	0.07453226831475657
3.9564000000000004	0.0745229801322509
3.9568000000000003	0.0745136935227041
3.9572000000000003	0.07450440768082911
3.9576000000000002	0.07449512432539274
3.958	0.07448584252556911
3.9584	0.07447656236006461
3.9588	0.07446728384588763
3.9592	0.07445800775612921
3.9596	0.07444873480187886
3.9600000000000004	0.07443946118995681
3.9604000000000004	0.07443019234997617
3.9608000000000003	0.07442092196420325
3.9612000000000003	0.0744116563647581
3.9616000000000002	0.07440239151938643
3.962	0.0743931290089811
3.9624	0.07438386805566422
3.9628	0.07437460872544632
3.9632	0.07436535103211361
3.9636	0.0743560957479894
3.964	0.07434684125400393
3.9644000000000004	0.07433759154554243
3.9648000000000003	0.07432834101036889
3.9652000000000003	0.07431909441752926
3.9656000000000002	0.07430984867289625
3.966	0.07430060441549191
3.9664	0.0742913625737518
3.9668	0.07428212238118892
3.9672	0.07427288372431995
3.9676	0.07426364671536778
3.968	0.07425441133954935
3.9684000000000004	0.07424517758915528
3.9688000000000003	0.0742359462616129
3.9692000000000003	0.07422671805953629
3.9696000000000002	0.07421749054677595
3.97	0.07420826547311243
3.9704	0.07419904265720934
3.9708	0.07418982147360076
3.9712	0.07418060028111895
3.9716	0.07417138318837502
3.972	0.07416216844556278
3.9724000000000004	0.07415295438126801
3.9728000000000003	0.07414374109632338
3.9732000000000003	0.07413453026765471
3.9736000000000002	0.07412532022252405
3.974	0.07411611498650039
3.9744	0.07410690894357186
3.9748	0.0740977060539193
3.9752	0.07408850552430157
3.9756	0.0740793057916781
3.976	0.07407010911881473
3.9764000000000004	0.07406091326129327
3.9768000000000003	0.07405172054874887
3.9772000000000003	0.07404252941861011
3.9776000000000002	0.0740333390464768
3.978	0.07402415183140454
3.9784	0.07401496631803539
3.9788	0.07400578228018417
3.9792	0.07399660051781287
3.9796	0.07398742034536532
3.98	0.07397824167637945
3.9804000000000004	0.0739690653821955
3.9808000000000003	0.07395988980473078
3.9812000000000003	0.07395071669294706
3.9816000000000003	0.07394154675313602
3.982	0.07393237744312975
3.9824	0.07392321058886064
3.9828	0.07391404521309275
3.9832	0.073904882128345
3.9836	0.07389572069430173
3.984	0.07388656005326288
3.9844000000000004	0.07387740168814572
3.9848000000000003	0.07386824568465256
3.9852000000000003	0.07385909205872176
3.9856000000000003	0.07384993920680827
3.986	0.07384078714747033
3.9864	0.07383163910668289
3.9868	0.07382249333455493
3.9872	0.07381334835017295
3.9876	0.07380420485485018
3.988	0.073795064501195
3.9884000000000004	0.07378592486668922
3.9888000000000003	0.07377678678087363
3.9892000000000003	0.0737676517046153
3.9896000000000003	0.07375851739015726
3.99	0.0737493846631121
3.9904	0.07374025512569493
3.9908	0.07373112713341845
3.9912	0.07372199906321075
3.9916	0.07371287495375733
3.992	0.07370375240754179
3.9924000000000004	0.07369463142588839
3.9928000000000003	0.07368551194358175
3.9932000000000003	0.07367639489974998
3.9936000000000003	0.07366728092599306
3.994	0.07365816598500685
3.9944	0.07364905349039252
3.9948	0.07363994415381758
3.9952	0.07363083708540807
3.9956	0.07362173146407414
3.996	0.07361262743234664
3.9964000000000004	0.07360352576998797
3.9968000000000004	0.07359442401439431
3.9972000000000003	0.0735853253457801
3.9976000000000003	0.07357622817243359
3.998	0.07356713250463187
3.9984	0.07355804000755783
3.9988	0.07354894980801985
3.9992	0.07353985960194231
3.9996	0.07353077172233335
4	0.0735216853457169
4.0004	0.07351260205913357
4.0008	0.0735035210793733
4.0012	0.0734944407891106
4.0016	0.07348536200175293
4.002	0.07347628631046577
4.002400000000001	0.07346721205140316
4.002800000000001	0.0734581377203668
4.0032000000000005	0.07344906659235906
4.0036000000000005	0.07343999856201622
4.0040000000000004	0.0734309312442668
4.0044	0.07342186550110563
4.0048	0.07341280290335583
4.0052	0.07340374013384221
4.0056	0.07339467889346074
4.006	0.07338562163191664
4.0064	0.07337656577641072
4.0068	0.07336751212427828
4.0072	0.07335845827278198
4.0076	0.07334940761610709
4.008	0.07334035932539718
4.0084	0.07333131174103291
4.0088	0.07332226557730248
4.0092	0.07331322243675309
4.0096	0.07330418143325479
4.01	0.07329514028411888
4.010400000000001	0.07328610068059627
4.010800000000001	0.07327706419234037
4.0112000000000005	0.07326802922990239
4.0116000000000005	0.07325899658609769
4.0120000000000005	0.07324996632781644
4.0124	0.0732409391623503
4.0128	0.07323191104992677
4.0132	0.07322288532972387
4.0136	0.0732138603444149
4.014	0.07320483917235188
4.0144	0.07319582023231119
4.0148	0.07318680266780198
4.0152	0.07317778578758471
4.0156	0.07316877045273562
4.016	0.07315975746334524
4.0164	0.07315074673720068
4.0168	0.07314173757011733
4.0172	0.07313272993058784
4.0176	0.07312372381446908
4.018	0.07311472080795534
4.0184	0.07310571922701958
4.018800000000001	0.07309671987005462
4.0192000000000005	0.07308772188363288
4.0196000000000005	0.07307872607326571
4.0200000000000005	0.07306973331009481
4.0204	0.07306074035296928
4.0208	0.07305174894944866
4.0212	0.07304275907463731
4.0216	0.07303377082147589
4.022	0.07302478655359368
4.0224	0.07301580372532113
4.0228	0.07300682314037577
4.0232	0.07299784408286436
4.0236	0.07298886575597774
4.024	0.07297988979589809
4.0244	0.07297091692736579
4.0248	0.07296194545780155
4.0252	0.07295297539482082
4.0256	0.07294400753752839
4.026	0.07293504103284854
4.0264	0.07292607589556188
4.026800000000001	0.07291711134413015
4.027200000000001	0.07290814834666703
4.0276000000000005	0.07289918846605836
4.0280000000000005	0.07289023010146678
4.0284	0.0728812732456966
4.0288	0.07287231790796211
4.0292	0.07286336407900751
4.0296	0.07285441254265368
4.03	0.07284546243378154
4.0304	0.07283651535659663
4.0308	0.07282756961994163
4.0312	0.07281862524062233
4.0316	0.07280968388952247
4.032	0.07280074549982352
4.0324	0.07279180614414948
4.0328	0.0727828683484486
4.0332	0.07277393209839234
4.0336	0.07276499739748976
4.034	0.0727560658008587
4.0344	0.07274713649070075
4.034800000000001	0.07273820861190816
4.035200000000001	0.07272928376526999
4.0356000000000005	0.07272036028497442
4.0360000000000005	0.07271143818139691
4.0364	0.07270251738071742
4.0368	0.07269360026671645
4.0372	0.07268468464575051
4.0376	0.07267577049663065
4.038	0.07266685699460707
4.0384	0.0726579456473817
4.0388	0.07264903733190409
4.0392	0.0726401295848409
4.0396	0.07263122479301598
4.04	0.07262232138186875
4.0404	0.07261341935291366
4.0408	0.07260451951068903
4.0412	0.07259562035804301
4.0416	0.07258672268721322
4.042	0.0725778265084398
4.0424	0.07256893182886814
4.042800000000001	0.07256003856055038
4.043200000000001	0.07255114826060016
4.0436000000000005	0.07254226086421744
4.0440000000000005	0.07253337488821177
4.0444	0.07252449033264674
4.0448	0.07251560719745542
4.0452	0.07250672548252546
4.0456	0.0724978452708045
4.046	0.0724889665751346
4.0464	0.07248009010070966
4.0468	0.072471215131516
4.0472	0.07246234164602572
4.0476	0.0724534705014046
4.048	0.07244460240370343
4.0484	0.07243573568063044
4.0488	0.0724268711413385
4.0492	0.07241800815075716
4.0496	0.0724091458971845
4.05	0.07240028500584506
4.0504	0.07239142626942219
4.050800000000001	0.07238256893128214
4.051200000000001	0.07237371537035708
4.0516000000000005	0.07236486319940882
4.0520000000000005	0.07235601243573542
4.0524000000000004	0.0723471631607675
4.0528	0.0723383152870023
4.0532	0.07232946960923126
4.0536	0.07232062540534034
4.054	0.07231178273980887
4.0544	0.07230294317660835
4.0548	0.07229410489939592
4.0552	0.07228526783347344
4.0556	0.07227643382053672
4.056	0.07226760113718422
4.0564	0.07225876979113643
4.0568	0.07224994215151082
4.0572	0.07224111593077209
4.0576	0.07223229103411422
4.058	0.07222346746362918
4.0584	0.07221464450355952
4.058800000000001	0.07220582366040118
4.059200000000001	0.07219700580257105
4.0596000000000005	0.07218818767700319
4.0600000000000005	0.07217937176696332
4.0604000000000005	0.07217055799954941
4.0608	0.07216174486986027
4.0612	0.07215293490850017
4.0616	0.07214412628332234
4.062	0.07213531891531322
4.0624	0.07212651462675668
4.0628	0.0721177109007014
4.0632	0.07210891175070744
4.0636	0.07210011312942721
4.064	0.072091315116104
4.0644	0.07208251683778066
4.0648	0.07207372164355019
4.0652	0.07206492952996424
4.0656	0.07205613873558425
4.066	0.07204734933913459
4.0664	0.07203856133817588
4.066800000000001	0.07202977631628138
4.067200000000001	0.0720209933802004
4.0676000000000005	0.07201221248889944
4.0680000000000005	0.07200343143349519
4.0684000000000005	0.07199465267312888
4.0688	0.0719858759510118
4.0692	0.07197710064405849
4.0696	0.07196832754071703
4.07	0.07195955577926771
4.0704	0.07195078773187702
4.0708	0.0719420194274718
4.0712	0.07193325087737068
4.0716	0.07192448700307263
4.072	0.07191572447590189
4.0724	0.07190696257819729
4.0728	0.07189820281558301
4.0732	0.0718894459773537
4.0736	0.07188069126756402
4.074	0.0718719370373041
4.0744	0.07186318355236265
4.0748	0.07185443301343541
4.075200000000001	0.07184568532584545
4.0756000000000006	0.07183693821500903
4.0760000000000005	0.07182819481779035
4.0764000000000005	0.07181945045998894
4.0768	0.07181070752894891
4.0772	0.07180196759879487
4.0776	0.0717932306676562
4.078	0.07178449424845601
4.0784	0.07177575995172636
4.0788	0.0717670277598389
4.0792	0.07175829689154745
4.0796	0.07174956656173792
4.08	0.07174083913002927
4.0804	0.07173211378931788
4.0808	0.07172338891231622
4.0812	0.07171466625004519
4.0816	0.07170594563190169
4.082	0.0716972272217854
4.0824	0.07168851007863031
4.0828	0.07167979340132746
4.083200000000001	0.07167107895729563
4.083600000000001	0.07166236816942861
4.0840000000000005	0.07165365793265688
4.0844000000000005	0.07164494975681934
4.0848	0.07163624291907766
4.0852	0.07162753743224448
4.0856	0.07161883337079655
4.086	0.07161013302892194
4.0864	0.0716014331563879
4.0868	0.07159273393965282
4.0872	0.07158403686694148
4.0876	0.07157534270889976
4.088	0.0715666490966319
4.0884	0.0715579575494193
4.0888	0.07154926821289331
4.0892	0.0715405817117053
4.0896	0.07153189410088867
4.09	0.07152320871891216
4.0904	0.07151452707250405
4.0908	0.07150584597022414
4.091200000000001	0.07149716771325731
4.091600000000001	0.07148848993068979
4.0920000000000005	0.07147981356548017
4.0924000000000005	0.07147114091139406
4.0928	0.07146246871749828
4.0932	0.07145379865394808
4.0936	0.07144513062403002
4.094	0.07143646235089962
4.0944	0.07142779628262652
4.0948	0.07141913304084802
4.0952	0.07141047107194276
4.0956	0.07140180957619591
4.096	0.07139315032173743
4.0964	0.0713844940124726
4.0968	0.07137583738937958
4.0972	0.07136718450986734
4.0976	0.07135853218619337
4.098	0.07134988430569644
4.0984	0.07134123604033216
4.0988	0.07133258836723566
4.099200000000001	0.07132394442865131
4.099600000000001	0.07131530017616827
4.1000000000000005	0.07130665966940664
4.1004000000000005	0.07129802039515742
4.1008000000000004	0.07128938169439691
4.1012	0.07128074587073485
4.1016	0.0712721129232573
4.102	0.0712634787911346
4.1024	0.0712548469042692
4.1028	0.07124621798188957
4.1032	0.0712375895333297
4.1036	0.0712289639741186
4.104	0.07122033978260012
4.1044	0.07121171758703304
4.1048	0.07120309589754947
4.1052	0.07119447793283962
4.1056	0.07118585964551061
4.106	0.07117724501362377
4.1064	0.0711686316020037
4.1068	0.07116001875499367
4.107200000000001	0.07115140876239967
4.107600000000001	0.07114280005706253
4.1080000000000005	0.07113419254113795
4.1084000000000005	0.07112558793231605
4.1088000000000005	0.07111698301137115
4.1092	0.07110838176205247
4.1096	0.07109978188008614
4.11	0.07109118391382363
4.1104	0.07108258564755754
4.1108	0.07107399184196106
4.1112	0.07106539765473985
4.1116	0.07105680636214806
4.112	0.07104821556148666
4.1124	0.07103962772656358
4.1128	0.07103104111242342
4.1132	0.07102245585440903
4.1136	0.07101387261787473
4.114	0.07100529066978889
4.1144	0.07099671170055599
4.1148	0.07098813471403975
4.115200000000001	0.07097955814655521
4.115600000000001	0.0709709836807968
4.1160000000000005	0.07096241124289238
4.1164000000000005	0.07095383854216575
4.1168000000000005	0.07094527030771236
4.1172	0.07093670012709741
4.1176	0.07092813441446078
4.118	0.07091956841726954
4.1184	0.0709110053246732
4.1188	0.07090244511160226
4.1192	0.07089388620709469
4.1196	0.07088532938382686
4.12	0.07087677290667871
4.1204	0.07086821930974252
4.1208	0.07085966519649423
4.1212	0.07085111479996675
4.1216	0.0708425648412202
4.122	0.07083401691806579
4.1224	0.07082547262880257
4.1228	0.0708169271947372
4.1232	0.07080838539526813
4.123600000000001	0.0707998448331536
4.1240000000000006	0.07079130550543744
4.1244000000000005	0.07078276828759722
4.1248000000000005	0.07077423225225343
4.1252	0.07076569753064366
4.1256	0.07075716564499523
4.126	0.07074863427875522
4.1264	0.07074010660339947
4.1268	0.07073157770801153
4.1272	0.0707230533888169
4.1276	0.07071452878990026
4.128	0.07070600620207868
4.1284	0.07069748486181793
4.1288	0.07068896489542797
4.1292	0.07068044773939341
4.1296	0.07067193259854021
4.13	0.0706634178794805
4.1304	0.07065490528051088
4.1308	0.07064639475831913
4.1312	0.0706378853785643
4.131600000000001	0.07062937737494135
4.132000000000001	0.07062087374867787
4.1324000000000005	0.07061236888653755
4.1328000000000005	0.07060386770514748
4.1332	0.07059536686916479
4.1336	0.07058686804392222
4.134	0.07057837123193778
4.1344	0.07056987653955438
4.1348	0.07056138218552188
4.1352	0.07055289074529214
4.1356	0.07054440051884447
4.136	0.07053591238429924
4.1364	0.07052742459076278
4.1368	0.0705189411906173
4.1372	0.07051045661737965
4.1376	0.07050197407460179
4.138	0.07049349522586879
4.1384	0.07048501514631589
4.1388	0.07047653876121374
4.1392	0.07046806350740564
4.139600000000001	0.07045958950792619
4.140000000000001	0.07045111753304623
4.1404000000000005	0.07044264768565389
4.1408000000000005	0.07043417967568888
4.1412	0.07042571211049997
4.1416	0.07041724659874482
4.142	0.07040878310493326
4.1424	0.07040032085195158
4.1428	0.0703918598353106
4.1432	0.07038340237534124
4.1436	0.07037494536430733
4.144	0.07036648803377743
4.1444	0.0703580343410578
4.1448	0.07034958268671154
4.1452	0.07034113228505279
4.1456	0.07033268319110941
4.146	0.07032423522423714
4.1464	0.0703157908815858
4.1468	0.07030734617530332
4.1472	0.0702989051630033
4.147600000000001	0.07029046530740024
4.148000000000001	0.07028202667971173
4.1484000000000005	0.07027358922174987
4.1488000000000005	0.07026515452162063
4.1492	0.0702567218010609
4.1496	0.07024829110438324
4.15	0.0702398600084273
4.1504	0.07023143095991435
4.1508	0.07022300393468894
4.1512	0.07021457965287936
4.1516	0.07020615565123067
4.152	0.07019773288299702
4.1524	0.07018931292717201
4.1528	0.07018089482233203
4.1532	0.07017247709640573
4.1536	0.07016406139809472
4.154	0.07015564766212168
4.1544	0.07014723604187678
4.1548	0.07013882566968621
4.1552	0.07013041565316536
4.155600000000001	0.07012200912516642
4.156000000000001	0.07011360298449631
4.1564000000000005	0.07010519888521716
4.1568000000000005	0.07009679836035387
4.1572000000000005	0.07008839821084356
4.1576	0.07007999766374817
4.158	0.0700715999727104
4.1584	0.07006320506243946
4.1588	0.07005481133658942
4.1592	0.07004642040678843
4.1596	0.07003802979351681
4.16	0.0700296405347578
4.1604	0.07002125490856714
4.1608	0.07001286956679365
4.1612	0.07000448526172298
4.1616	0.06999610134406054
4.162	0.06998772031465317
4.1624	0.06997934127276706
4.1628	0.06997096336378572
4.1632	0.06996258831385804
4.163600000000001	0.06995421521027312
4.164000000000001	0.06994584329073272
4.1644000000000005	0.06993747255273752
4.1648000000000005	0.06992910301552246
4.1652000000000005	0.06992073466753013
4.1656	0.06991236750825003
4.166	0.0699040039211507
4.1664	0.06989564144536076
4.1668	0.06988728103179553
4.1672	0.06987892179501165
4.1676	0.06987056374416512
4.168	0.06986220767458418
4.1684	0.06985385353644447
4.1688	0.06984550139298251
4.1692	0.06983715128104029
4.1696	0.06982880155269588
4.17	0.069820452934512
4.1704	0.06981210623004097
4.1708	0.06980376073364303
4.1712	0.06979541643624332
4.171600000000001	0.06978707494045855
4.172000000000001	0.06977873542985402
4.1724000000000006	0.06977039782053163
4.1728000000000005	0.0697620614103297
4.1732000000000005	0.06975372857871132
4.1736	0.06974539598093699
4.174	0.06973706290654302
4.1744	0.0697287326253575
4.1748	0.06972040515032041
4.1752	0.06971207877709618
4.1756	0.06970375358383141
4.176	0.06969543036722903
4.1764	0.06968710747695339
4.1768	0.0696787881633737
4.1772	0.0696704708194863
4.1776	0.06966215456921687
4.178	0.06965383940963243
4.1784	0.0696455277233049
4.1788	0.0696372170414622
4.1792	0.06962890509226782
4.1796	0.0696205952293587
4.180000000000001	0.06961228751569748
4.180400000000001	0.069603982640836
4.1808000000000005	0.06959567892148388
4.1812000000000005	0.06958737635060419
4.1816	0.06957907571710664
4.182	0.06957077616972607
4.1824	0.06956248009447297
4.1828	0.06955418506860811
4.1832	0.06954589111498044
4.1836	0.06953759822789884
4.184	0.06952930649257294
4.1844	0.06952101592442128
4.1848	0.06951272898739047
4.1852	0.06950444312292825
4.1856	0.06949615912724716
4.186	0.06948787630581632
4.1864	0.06947959544703541
4.1868	0.06947131727377176
4.1872	0.06946304011517057
4.1876	0.06945476318731536
4.188000000000001	0.0694464881426482
4.188400000000001	0.06943821505995784
4.1888000000000005	0.06942994314900752
4.1892000000000005	0.0694216739971939
4.1896	0.0694134067072294
4.19	0.06940514136553533
4.1904	0.06939687710180686
4.1908	0.06938861391783646
4.1912	0.06938035181643876
4.1916	0.0693720908996397
4.192	0.06936383194214857
4.1924	0.06935557567972428
4.1928	0.06934732045286252
4.1932	0.06933906627621023
4.1936	0.06933081316222989
4.194	0.06932256270734871
4.1944	0.06931431414889577
4.1948	0.06930606683903451
4.1952	0.06929782234484239
4.1956	0.06928957895629284
4.196000000000001	0.06928133664681468
4.196400000000001	0.06927309623035116
4.1968000000000005	0.0692648568443951
4.1972000000000005	0.06925661779185355
4.1976	0.0692483807240798
4.198	0.0692401455850793
4.1984	0.06923191324033717
4.1988	0.06922368279580327
4.1992	0.06921545497685555
4.1996	0.06920722740961094
4.2	0.06919900175583715
4.2004	0.06919077715474198
4.2008	0.06918255361050563
4.2012	0.06917433271158668
4.2016	0.06916611298364261
4.202	0.06915789442104114
4.2024	0.0691496770188138
4.2028	0.06914146075664318
4.2032	0.0691332456413295
4.2036	0.06912503320033025
4.204000000000001	0.0691168249868257
4.204400000000001	0.06910861773747379
4.2048000000000005	0.06910041145937007
4.2052000000000005	0.06909220616030709
4.2056000000000004	0.0690840019472676
4.206	0.06907579882100545
4.2064	0.06906759758130021
4.2068	0.06905939751325563
4.2072	0.06905119859777153
4.2076	0.06904300170563682
4.208	0.06903480598067646
4.2084	0.06902661299793955
4.2088	0.06901842107424405
4.2092	0.06901023109447546
4.2096	0.0690020422576968
4.21	0.0689938553342504
4.2104	0.06898566947605755
4.2108	0.06897748478274557
4.2112	0.06896930439972915
4.2116	0.06896112506909846
4.212000000000001	0.06895294838454369
4.212400000000001	0.06894477274189215
4.2128000000000005	0.06893659817026154
4.2132000000000005	0.06892842544379274
4.2136000000000005	0.068920253773885
4.214	0.06891208163808671
4.2144	0.0689039138940174
4.2148	0.06889574635207485
4.2152	0.06888757983724614
4.2156	0.06887941603799719
4.216	0.06887125328421118
4.2164	0.06886309158282622
4.2168	0.06885493102026052
4.2172	0.06884677470111278
4.2176	0.06883861775936562
4.218	0.06883046348483457
4.2184	0.06882230946988399
4.2188	0.06881416051495637
4.2192	0.06880601095736605
4.2196	0.0687978625678819
4.220000000000001	0.06878971525918454
4.220400000000001	0.06878156902481869
4.2208000000000006	0.06877342386980845
4.2212000000000005	0.06876528145845007
4.2216000000000005	0.06875714091451035
4.222	0.06874900217209179
4.2224	0.06874086452556016
4.2228	0.06873272797217833
4.2232	0.06872459408162457
4.2236	0.06871646206418891
4.224	0.06870833119706554
4.2244	0.06870020146508982
4.2248	0.06869207280637302
4.2252	0.0686839475171358
4.2256	0.06867582321150412
4.226	0.06866769999269906
4.2264	0.06865957864952343
4.2268	0.0686514608270904
4.2272	0.06864334396859706
4.2276	0.06863522649015963
4.228000000000001	0.06862711007624622
4.228400000000001	0.06861899481761213
4.228800000000001	0.06861088229393386
4.2292000000000005	0.06860277233691126
4.2296000000000005	0.06859466346906529
4.23	0.06858655568055083
4.2304	0.06857845134380613
4.2308	0.06857034734311118
4.2312	0.06856224517479836
4.2316	0.06855414398759374
4.232	0.06854604616636772
4.2324	0.06853794934346769
4.2328	0.06852985200484207
4.2332	0.0685217565436339
4.2336	0.0685136636853807
4.234	0.06850557183076456
4.2344	0.06849748178083981
4.2348	0.06848939440134705
4.2352	0.0684813088174584
4.2356	0.06847322495588237
4.236	0.06846514139280235
4.236400000000001	0.06845705963266568
4.236800000000001	0.06844897798255367
4.2372000000000005	0.0684408982925433
4.2376000000000005	0.06843281970281001
4.238	0.0684247438613318
4.2384	0.06841666899775078
4.2388	0.06840859599195426
4.2392	0.06840052636203064
4.2396	0.0683924577160887
4.24	0.0683843884706532
4.2404	0.06837632269961091
4.2408	0.0683682579384367
4.2412	0.06836019499006707
4.2416	0.06835213305669119
4.242	0.06834407301002521
4.2424	0.06833601468406314
4.2428	0.06832795578561957
4.2432	0.06831990037204838
4.2436	0.06831184691076342
4.244	0.06830379374656981
4.244400000000001	0.06829574388686466
4.244800000000001	0.06828769581314709
4.2452000000000005	0.06827964708155732
4.2456000000000005	0.06827160106432284
4.246	0.06826355598692058
4.2464	0.06825551273030228
4.2468	0.0682474721645766
4.2472	0.06823943259681842
4.2476	0.06823139244185339
4.248	0.06822335584570816
4.2484	0.0682153209729035
4.2488	0.06820728868421577
4.2492	0.06819925738740329
4.2496	0.06819122535306898
4.25	0.06818319601627709
4.2504	0.06817516926652656
4.2508	0.06816714282973613
4.2512	0.06815911970448518
4.2516	0.06815109677953024
4.252	0.06814307408053466
4.252400000000001	0.06813505391340025
4.252800000000001	0.06812703476349291
4.2532000000000005	0.06811901987228319
4.2536000000000005	0.0681110035064012
4.2540000000000004	0.0681029889692375
4.2544	0.06809497791772134
4.2548	0.06808696859336183
4.2552	0.0680789586850633
4.2556	0.06807095065110813
4.256	0.0680629443532893
4.2564	0.06805493994809375
4.2568	0.06804693805464668
4.2572	0.06803893551275086
4.2576	0.06803093638535407
4.258	0.06802293755668087
4.2584	0.06801494204446235
4.2588	0.06800694832888676
4.2592	0.06799895544900236
4.2596	0.06799096273363225
4.26	0.06798297269866671
4.260400000000001	0.06797498286604176
4.260800000000001	0.06796699406410678
4.2612000000000005	0.06795900946686895
4.2616000000000005	0.06795102502364547
4.2620000000000005	0.06794304158576336
4.2624	0.06793505997108895
4.2628	0.06792708010585058
4.2632	0.06791910292150316
4.2636	0.0679111249272536
4.264	0.06790314964707189
4.2644	0.06789517624908614
4.2648	0.06788720538924253
4.2652	0.06787923467944146
4.2656	0.06787126419129574
4.266	0.06786329712691397
4.2664	0.06785533028584478
4.2668	0.06784736607278663
4.2672	0.0678394044052677
4.2676	0.06783144368951965
4.268	0.06782348310953579
4.268400000000001	0.06781552593632001
4.268800000000001	0.0678075696904562
4.2692000000000005	0.06779961436748305
4.2696000000000005	0.06779166079662735
4.2700000000000005	0.06778370912471099
4.2704	0.06777575987947893
4.2708	0.06776781077531235
4.2712	0.06775986346927232
4.2716	0.0677519171216896
4.272	0.06774397260015075
4.2724	0.06773602830493419
4.2728	0.06772808742025738
4.2732	0.06772014665795056
4.2736	0.06771220853817006
4.274	0.06770427216093111
4.2744	0.0676963360019327
4.2748	0.06768840245176744
4.2752	0.06768047063241589
4.2756	0.06767254045428783
4.276	0.06766461124059331
4.276400000000001	0.06765668455395746
4.276800000000001	0.06764875793081604
4.277200000000001	0.06764083322097536
4.2776000000000005	0.06763291096678459
4.2780000000000005	0.06762498967291142
4.2784	0.0676170693171374
4.2788	0.06760915230542175
4.2792	0.06760123471820234
4.2796	0.06759331961694692
4.28	0.067585406324978
4.2804	0.06757749396412638
4.2808	0.06756958336252605
4.2812	0.06756167444361227
4.2816	0.06755376647638589
4.282	0.06754586028551623
4.2824	0.0675379549752434
4.2828	0.06753005151382674
4.2832	0.06752215059409494
4.2836	0.06751424975036968
4.284	0.06750635083045853
4.2844	0.06749845437457669
4.284800000000001	0.06749055885865618
4.285200000000001	0.06748266431516292
4.2856000000000005	0.06747477231682952
4.2860000000000005	0.06746688128085188
4.2864	0.06745899198486927
4.2868	0.06745110440156021
4.2872	0.06744321777301354
4.2876	0.0674353320915353
4.288	0.06742744895833208
4.2884	0.06741956678181471
4.2888	0.06741168713801082
4.2892	0.0674038084377434
4.2896	0.06739593069137984
4.29	0.06738805390198388
4.2904	0.06738018046565519
4.2908	0.067372307012187
4.2912	0.06736443603804332
4.2916	0.06735656603639695
4.292	0.06734869699918278
4.2924	0.06734083051072737
4.292800000000001	0.06733296500464003
4.293200000000001	0.06732510203108999
4.2936000000000005	0.0673172399138805
4.2940000000000005	0.06730937876144871
4.2944	0.06730151858036892
4.2948	0.0672936625344871
4.2952	0.0672858041634492
4.2956	0.06727794993624514
4.296	0.06727009506734727
4.2964	0.06726224275434567
4.2968	0.06725439378372067
4.2972	0.06724654399737617
4.2976	0.06723869771654567
4.298	0.0672308522906978
4.2984	0.06722300771974832
4.2988	0.06721516488306478
4.2992	0.06720732373719607
4.2996	0.06719948272492526
4.3	0.06719164500215746
4.3004	0.06718380736658314
4.300800000000001	0.06717597220550664
4.301200000000001	0.0671681387492784
4.3016000000000005	0.06716030618974966
4.3020000000000005	0.06715247460516893
4.3024000000000004	0.06714464557147504
4.3028	0.06713681830430152
4.3032	0.06712899105927406
4.3036	0.06712116719149419
4.304	0.06711334253745316
4.3044	0.06710552133106507
4.3048	0.0670977002846056
4.3052	0.06708988242957226
4.3056	0.0670820646738648
4.306	0.06707425023108082
4.3064	0.06706643588704453
4.3068	0.06705862323854417
4.3072	0.06705081147738079
4.3076	0.06704300306771416
4.308	0.06703519401642277
4.3084	0.0670273874545495
4.308800000000001	0.06701958257464125
4.309200000000001	0.06701177937368141
4.3096000000000005	0.06700397618719367
4.3100000000000005	0.06699617636649613
4.3104000000000005	0.06698837654408185
4.3108	0.06698057930798085
4.3112	0.0669727821578503
4.3116	0.0669649882137412
4.312	0.06695719357830698
4.3124	0.06694940150867568
4.3128	0.06694161042992564
4.3132	0.06693381950915478
4.3136	0.06692603187811164
4.314	0.06691824593331541
4.3144	0.06691046326736916
4.3148	0.06690267910281456
4.3152	0.0668948982335793
4.3156	0.06688711819879323
4.316	0.06687934145305308
4.3164	0.06687156465982835
4.316800000000001	0.06686378967010331
4.317200000000001	0.06685601548957243
4.3176000000000005	0.0668482437199246
4.3180000000000005	0.0668404720845942
4.3184000000000005	0.06683270224613092
4.3188	0.06682493482932639
4.3192	0.06681716816002126
4.3196	0.06680940314065331
4.32	0.0668016390415832
4.3204	0.06679387587677765
4.3208	0.06678611531459266
4.3212	0.0667783548577181
4.3216	0.06677059691589682
4.322	0.06676284061208593
4.3224	0.06675508519565954
4.3228	0.06674733148559786
4.3232	0.06673957867314417
4.3236	0.06673182837224234
4.324	0.06672407967879812
4.3244	0.06671633426761081
4.324800000000001	0.0667085872977754
4.325200000000001	0.06670084291113532
4.3256000000000006	0.06669310023763786
4.3260000000000005	0.06668535915350093
4.3264000000000005	0.06667762042912906
4.3268	0.06666988173275723
4.3272	0.06666214388150882
4.3276	0.06665440935336153
4.328	0.06664667575299288
4.3284	0.0666389422499325
4.3288	0.06663121117992277
4.3292	0.06662348102551374
4.3296	0.06661575337901482
4.33	0.06660802654100095
4.3304	0.0666003012487244
4.3308	0.06659257765403759
4.3312	0.06658485409570258
4.3316	0.06657713223211614
4.332	0.0665694127867148
4.3324	0.06656169495339481
4.332800000000001	0.06655397947787678
4.333200000000001	0.06654626324288648
4.333600000000001	0.0665385487210467
4.3340000000000005	0.06653083751213718
4.3344000000000005	0.06652312799191595
4.3348	0.06651541851045562
4.3352	0.06650771071021533
4.3356	0.06650000373248233
4.336	0.06649229768348197
4.3364	0.06648459496941528
4.3368	0.0664768930159868
4.3372	0.06646919199070589
4.3376	0.06646149427639747
4.338	0.066453797321543
4.3384	0.06644610112597071
4.3388	0.06643840658961897
4.3392	0.06643071297771663
4.3396	0.06642302107990972
4.34	0.06641533162456581
4.3404	0.06640764371139507
4.3408	0.06639995570972179
4.341200000000001	0.06639227017224003
4.341600000000001	0.06638458541722392
4.3420000000000005	0.0663769015504373
4.3424000000000005	0.06636922016631785
4.3428	0.06636154038173969
4.3432	0.0663538614079876
4.3436	0.06634618579309148
4.344	0.0663385109562501
4.3444	0.06633083690941444
4.3448	0.06632316366633284
4.3452	0.06631549289891436
4.3456	0.06630782221146259
4.346	0.06630015325374927
4.3464	0.06629248756428774
4.3468	0.06628482271781955
4.3472	0.06627715948535606
4.3476	0.06626949630434742
4.348	0.06626183557859411
4.3484	0.06625417644582254
4.3488	0.06624651817580185
4.349200000000001	0.06623886236737497
4.349600000000001	0.06623120655570647
4.3500000000000005	0.06622355236247779
4.3504000000000005	0.06621589916192094
4.3508000000000004	0.06620824933618219
4.3512	0.06620059950662649
4.3516	0.06619295055671592
4.352	0.06618530407628853
4.3524	0.06617766006008541
4.3528	0.06617001681505452
4.3532	0.06616237522337165
4.3536	0.06615473441914066
4.354	0.06614709680251107
4.3544	0.06613946074997334
4.3548	0.06613182462270273
4.3552	0.06612418928738828
4.3556	0.06611655633874869
4.356	0.06610892329432005
4.3564	0.06610129186367353
4.3568	0.06609366140630879
4.357200000000001	0.06608603431540605
4.357600000000001	0.06607840801122566
4.3580000000000005	0.06607078250024423
4.3584000000000005	0.06606315858675604
4.3588000000000005	0.06605553635121686
4.3592	0.06604791574207314
4.3596	0.06604029592301686
4.36	0.06603267777418587
4.3604	0.06602506123687846
4.3608	0.06601744718316749
4.3612	0.06600983470834276
4.3616	0.06600222396314603
4.362	0.06599461406324902
4.3624	0.06598700500004673
4.3628	0.0659793983620578
4.3632	0.06597179326078284
4.3636	0.06596418963624728
4.364	0.06595658677292549
4.3644	0.06594898476748212
4.3648	0.06594138598958943
4.365200000000001	0.06593378716536746
4.365600000000001	0.06592618917950377
4.3660000000000005	0.06591859203591277
4.3664000000000005	0.06591099653469468
4.3668000000000005	0.06590340422307617
4.3672	0.06589581268152578
4.3676	0.06588822269902517
4.368	0.06588063436964164
4.3684	0.0658730468127866
4.3688	0.06586546010693317
4.3692	0.06585787582634595
4.3696	0.06585029308651824
4.37	0.06584271182130874
4.3704	0.06583513140196273
4.3708	0.06582755182446776
4.3712	0.06581997318463795
4.3716	0.06581239785543891
4.372	0.06580482488039441
4.3724	0.06579725338465714
4.3728	0.06578968265597607
4.373200000000001	0.06578211348671703
4.373600000000001	0.06577454500765945
4.3740000000000006	0.06576697733276327
4.3744000000000005	0.06575941206408997
4.3748000000000005	0.06575184830764935
4.3752	0.06574428612392469
4.3756	0.06573672545135589
4.376	0.06572916557341169
4.3764	0.06572160656576886
4.3768	0.06571404841970152
4.3772	0.06570649194093214
4.3776	0.06569893784985747
4.378	0.0656913844500796
4.3784	0.0656838334170381
4.3788	0.06567628387766566
4.3792	0.06566873512012605
4.3796	0.06566118793692477
4.38	0.06565364145873287
4.3804	0.0656460981856214
4.3808	0.06563855569860544
4.381200000000001	0.0656310139926859
4.381600000000001	0.06562347385683331
4.382000000000001	0.06561593537579102
4.3824000000000005	0.06560839775325311
4.3828000000000005	0.06560086177505509
4.3832	0.06559332816130325
4.3836	0.06558579522949715
4.384	0.06557826379771181
4.3844	0.06557073402692903
4.3848	0.06556320663262993
4.3852	0.06555567992061595
4.3856	0.06554815389944302
4.386	0.0655406286768071
4.3864	0.06553310663303769
4.3868	0.0655255853659441
4.3872	0.06551806566934792
4.3876	0.06551054675775769
4.388	0.0655030286584698
4.3884	0.06549551129245301
4.3888	0.06548799545070072
4.3892	0.06548048119990879
4.389600000000001	0.06547297093910376
4.390000000000001	0.06546546130252451
4.3904000000000005	0.06545795309777802
4.3908000000000005	0.06545044627117069
4.3912	0.06544294020557484
4.3916	0.06543543490331105
4.392	0.06542793195130725
4.3924	0.06542043055767122
4.3928	0.06541292999665638
4.3932	0.06540543025898915
4.3936	0.06539793212980138
4.394	0.06539043563966473
4.3944	0.06538294072186268
4.3948	0.06537544818000907
4.3952	0.06536795631002912
4.3956	0.06536046519676808
4.396	0.06535297484021263
4.3964	0.06534548603438384
4.3968	0.06533799893874448
4.3972	0.06533051426662506
4.397600000000001	0.06532303034494369
4.398000000000001	0.06531554876546819
4.3984000000000005	0.0653080696160333
4.3988000000000005	0.06530059118701648
4.3992	0.06529311506833868
4.3996	0.06528564037073725
4.4	0.06527816720314439
4.4004	0.0652706946907462
4.4008	0.06526322291416009
4.4012	0.06525575265214756
4.4016	0.06524828479174272
4.402	0.06524081522657177
4.4024	0.06523334807015557
4.4028	0.06522588322459089
4.4032	0.06521842069653028
4.4036	0.06521095882009131
4.404	0.06520349600452147
4.4044	0.06519603474703517
4.4048	0.0651885752280077
4.4052	0.06518112053441871
4.405600000000001	0.06517366721112161
4.406000000000001	0.0651662130347076
4.4064000000000005	0.06515875969648288
4.4068000000000005	0.06515130869588437
4.4072000000000005	0.06514385842445958
4.4076	0.06513640969078605
4.408	0.06512896165097937
4.4084	0.06512151677524913
4.4088	0.06511407266215041
4.4092	0.06510662921628652
4.4096	0.06509918651522073
4.41	0.06509174614895408
4.4104	0.06508430820287014
4.4108	0.06507687098893422
4.4112	0.06506943531213616
4.4116	0.06506200211171742
4.412	0.06505456946815769
4.4124	0.06504713820884755
4.4128	0.06503970771276468
4.4132	0.06503227955730251
4.413600000000001	0.06502485286593307
4.414000000000001	0.06501742779282316
4.4144000000000005	0.06501000338511675
4.4148000000000005	0.06500258210241006
4.4152000000000005	0.06499515912905784
4.4156	0.06498773768049382
4.416	0.06498031779439895
4.4164	0.06497290025406144
4.4168	0.0649654834466189
4.4172	0.06495806896359324
4.4176	0.06495065680820378
4.418	0.06494324537139784
4.4184	0.06493583466160857
4.4188	0.06492842467809279
4.4192	0.06492101780528237
4.4196	0.0649136122849846
4.42	0.0649062074936656
4.4204	0.06489880343429644
4.4208	0.0648914017230654
4.4212	0.06488399996308591
4.421600000000001	0.06487660046379684
4.422000000000001	0.0648692024265749
4.4224000000000006	0.06486180585499213
4.4228000000000005	0.064854410775808
4.4232000000000005	0.06484701805663884
4.4236	0.06483962519952802
4.424	0.06483223381428349
4.4244	0.0648248446947216
4.4248	0.0648174546506356
4.4252	0.06481006697271063
4.4256	0.06480268173454995
4.426	0.06479529714751664
4.4264	0.06478791331417244
4.4268	0.06478053260877314
4.4272	0.06477315327160049
4.4276	0.06476577467752231
4.428	0.06475839752074875
4.4284	0.06475102104412223
4.4288	0.0647436452542699
4.4292	0.06473627262660897
4.429600000000001	0.06472890145329424
4.430000000000001	0.06472153335168307
4.430400000000001	0.0647141643027701
4.4308000000000005	0.06470679678120861
4.4312000000000005	0.0646994306322849
4.4316	0.06469206517171378
4.432	0.06468470127976444
4.4324	0.06467733980201285
4.4328	0.06466997890461712
4.4332	0.06466261941486251
4.4336	0.06465526148461953
4.434	0.06464790416598543
4.4344	0.06464054689417442
4.4348	0.06463319356580932
4.4352	0.06462584098965085
4.4356	0.06461849066340064
4.436	0.06461114018721026
4.4364	0.06460379040227482
4.4368	0.06459644370007644
4.4372	0.0645890984683215
4.437600000000001	0.06458175552431467
4.438000000000001	0.06457441252864993
4.438400000000001	0.06456707018077068
4.4388000000000005	0.06455973018678618
4.4392000000000005	0.06455239092520282
4.4396	0.0645450546853793
4.44	0.0645377190077171
4.4404	0.06453038311721138
4.4408	0.064523049668608
4.4412	0.06451571687803803
4.4416	0.06450838643494183
4.442	0.06450105823222918
4.4424	0.06449372909113726
4.4428	0.06448640307551523
4.4432	0.06447907773539119
4.4436	0.06447175538093486
4.444	0.06446443286497072
4.4444	0.06445711181127423
4.4448	0.06444979142453267
4.4452	0.06444247257924984
4.4456	0.06443515601665672
4.446000000000001	0.06442784084606068
4.446400000000001	0.06442052620534333
4.4468000000000005	0.06441321235585962
4.4472000000000005	0.0644059015772196
4.4476	0.06439859140981308
4.448	0.06439128266764149
4.4484	0.06438397460037304
4.4488	0.06437666707051326
4.4492	0.06436936272066018
4.4496	0.06436205979265353
4.45	0.06435475675230118
4.4504	0.06434745602393044
4.4508	0.06434015831497586
4.4512	0.0643328604897817
4.4516	0.06432556406491807
4.452	0.06431826912267313
4.4524	0.06431097646463946
4.4528	0.06430368442581835
4.4532	0.0642963922000277
4.4536	0.06428910238067831
4.454000000000001	0.06428181405083255
4.454400000000001	0.06427452793427735
4.4548000000000005	0.06426724162374808
4.4552000000000005	0.06425995688030661
4.4556000000000004	0.06425267352842723
4.456	0.06424539333880208
4.4564	0.06423811206480823
4.4568	0.06423083390045492
4.4572	0.06422355627947707
4.4576	0.06421628093755749
4.458	0.06420900547990926
4.4584	0.06420173303805232
4.4588	0.06419446047594568
4.4592	0.0641871893185072
4.4596	0.06417991965485803
4.46	0.06417265228337299
4.4604	0.06416538623048151
4.4608	0.06415812072063876
4.4612	0.0641508567204685
4.4616	0.06414359495231803
4.462000000000001	0.0641363330074538
4.462400000000001	0.06412907264479484
4.4628000000000005	0.06412181368678493
4.4632000000000005	0.06411455622015616
4.4636000000000005	0.06410729937234161
4.464	0.06410004562917337
4.4644	0.06409279176089588
4.4648	0.06408554008377165
4.4652	0.06407829061385872
4.4656	0.06407104174138423
4.466	0.06406379427577347
4.4664	0.06405654828199348
4.4668	0.06404930458063252
4.4672	0.06404205980048516
4.4676	0.06403481733797489
4.468	0.0640275770937635
4.4684	0.06402033746362445
4.4688	0.06401309845818415
4.4692	0.06400586176117151
4.4696	0.06399862727739225
4.470000000000001	0.06399139261834141
4.470400000000001	0.06398416113174599
4.4708000000000006	0.06397692856781312
4.4712000000000005	0.06396969911983708
4.4716000000000005	0.06396247022705981
4.472	0.06395524280118725
4.4724	0.06394801600621103
4.4728	0.06394079230453353
4.4732	0.06393356826268792
4.4736	0.06392634642780459
4.474	0.06391912689876333
4.4744	0.06391190630018873
4.4748	0.06390468801724558
4.4752	0.06389747353883146
4.4756	0.06389025639073109
4.476	0.06388304305713044
4.4764	0.06387583115570317
4.4768	0.06386861906116548
4.4772	0.06386140918092387
4.4776	0.06385419992406094
4.478000000000001	0.06384699378213254
4.478400000000001	0.06383978809616664
4.478800000000001	0.06383258310597861
4.4792000000000005	0.06382537947119926
4.4796000000000005	0.06381817807104151
4.48	0.0638109771899027
4.4804	0.0638037777371897
4.4808	0.06379657955470652
4.4812	0.06378938362813424
4.4816	0.06378218904052602
4.482	0.06377499502531137
4.4824	0.06376780244813185
4.4828	0.06376061051113968
4.4832	0.06375342079754298
4.4836	0.06374623331131146
4.484	0.06373904557311649
4.4844	0.06373186078584725
4.4848	0.06372467494729805
4.4852	0.06371749224506662
4.4856	0.0637103092195569
4.486000000000001	0.0637031284380869
4.486400000000001	0.0636959499067088
4.486800000000001	0.06368877042684784
4.4872000000000005	0.06368159477444335
4.4876000000000005	0.06367441976155563
4.488	0.06366724527991763
4.4884	0.06366007311552035
4.4888	0.06365290229338405
4.4892	0.0636457320899525
4.4896	0.06363856323249362
4.49	0.06363139659664419
4.4904	0.06362423130852324
4.4908	0.06361706568207925
4.4912	0.06360990388825549
4.4916	0.06360274104603958
4.492	0.06359558046011038
4.4924	0.06358842121477559
4.4928	0.06358126335000913
4.4932	0.06357410613638559
4.4936	0.06356695115795863
4.494	0.06355979672582734
4.494400000000001	0.06355264442730701
4.494800000000001	0.06354549356371131
4.4952000000000005	0.06353834237971434
4.4956000000000005	0.06353119433152155
4.496	0.06352404676061019
4.4964	0.06351689981660025
4.4968	0.06350975422825123
4.4972	0.06350261087243081
4.4976	0.06349546815401885
4.498	0.063488326092624
4.4984	0.06348118785163659
4.4988	0.06347405094137182
4.4992	0.06346691449291986
4.4996	0.06345977874054354
4.5	0.06345264506348935
4.5004	0.06344551105903351
4.5008	0.06343837931459628
4.5012	0.06343124893313057
4.5016	0.06342412072797843
4.502	0.06341699213998298
4.502400000000001	0.06340986661033288
4.502800000000001	0.06340274158585302
4.5032000000000005	0.06339561721502218
4.5036000000000005	0.06338849421891146
4.5040000000000004	0.06338137349728201
4.5044	0.06337425331713531
4.5048	0.06336713451745779
4.5052	0.063360016231085
4.5056	0.06335290092215962
4.506	0.06334578698450144
4.5064	0.06333867364497348
4.5068	0.06333156102696635
4.5072	0.0633244513064799
4.5076	0.06331734054353377
4.508	0.06331023203835306
4.5084	0.0633031257054043
4.5088	0.06329602161887182
4.5092	0.06328891794545166
4.5096	0.06328181564855995
4.51	0.06327471384506056
4.510400000000001	0.06326761496197597
4.510800000000001	0.06326051664671861
4.5112000000000005	0.06325341971192366
4.5116000000000005	0.06324632327178448
4.5120000000000005	0.06323922823675998
4.5124	0.06323213545999162
4.5128	0.06322504237392201
4.5132	0.06321795070893177
4.5136	0.06321086040890866
4.514	0.0632037730275925
4.5144	0.0631966870155154
4.5148	0.06318960070759683
4.5152	0.06318251656085216
4.5156	0.06317543387714009
4.516	0.06316835326713599
4.5164	0.06316127067831201
4.5168	0.06315419117167576
4.5172	0.06314711295128561
4.5176	0.06314003691372294
4.518	0.06313296143267344
4.518400000000001	0.06312588732303037
4.518800000000001	0.06311881370094985
4.5192000000000005	0.06311174148005161
4.5196000000000005	0.0631046715318706
4.5200000000000005	0.06309760294459477
4.5204	0.06309053567400791
4.5208	0.0630834697782946
4.5212	0.06307640439407358
4.5216	0.06306934110045048
4.522	0.06306227833088063
4.5224	0.06305521927300706
4.5228	0.06304815835476796
4.5232	0.06304110052416201
4.5236	0.06303404401084567
4.524	0.0630269904613292
4.5244	0.06301993580748444
4.5248	0.0630128808507231
4.5252	0.06300582895906448
4.5256	0.0629987776325368
4.526	0.06299173009560399
4.526400000000001	0.0629846821695329
4.526800000000001	0.0629776356021079
4.527200000000001	0.06297059034347885
4.5276000000000005	0.0629635464566205
4.5280000000000005	0.06295650388376628
4.5284	0.06294946172183113
4.5288	0.06294242092130908
4.5292	0.06293538223192241
4.5296	0.06292834555812421
4.53	0.0629213070178446
4.5304	0.06291427158670437
4.5308	0.06290723748250726
4.5312	0.06290020646851724
4.5316	0.06289317596502575
4.532	0.0628861467767673
4.5324	0.06287911900030851
4.5328	0.06287209172418373
4.5332	0.06286506497325384
4.5336	0.06285804044970944
4.534	0.06285101726193998
4.534400000000001	0.06284399542814212
4.534800000000001	0.06283697491228768
4.535200000000001	0.06282995578949713
4.5356000000000005	0.06282293879954615
4.5360000000000005	0.06281592392282243
4.5364	0.06280890798475736
4.5368	0.06280189345343534
4.5372	0.0627948811025385
4.5376	0.06278786852451335
4.538	0.06278085893097007
4.5384	0.06277384973295297
4.5388	0.06276684174536251
4.5392	0.06275983586904443
4.5396	0.0627528304809436
4.54	0.06274582561980069
4.5404	0.06273882296726052
4.5408	0.06273182083133155
4.5412	0.06272482009306068
4.5416	0.06271782229759892
4.542	0.06271082581886944
4.542400000000001	0.062703828972967
4.542800000000001	0.062696834248672
4.543200000000001	0.06268984162613478
4.5436000000000005	0.06268284952161862
4.5440000000000005	0.0626758595239042
4.5444	0.0626688715474738
4.5448	0.06266188238585091
4.5452	0.06265489542580205
4.5456	0.06264790897304484
4.546	0.06264092382848252
4.5464	0.0626339400762449
4.5468	0.06262695843030197
4.5472	0.06261997724964463
4.5476	0.06261299816170951
4.548	0.06260602117134051
4.5484	0.06259904458860888
4.5488	0.0625920684187965
4.5492	0.062585094359633
4.5496	0.06257812157411846
4.55	0.06257115014077774
4.5504	0.06256417920790969
4.550800000000001	0.06255721038037343
4.551200000000001	0.06255024357789174
4.5516000000000005	0.06254327729012998
4.5520000000000005	0.06253631152174988
4.5524000000000004	0.06252934705809643
4.5528	0.06252238304128543
4.5532	0.06251541961236229
4.5536	0.06250845925831361
4.554	0.06250149939946892
4.5544	0.0624945400572946
4.5548	0.06248758283418032
4.5552	0.06248062771417062
4.5556	0.062473673090092996
4.556	0.062466719758721645
4.5564	0.0624597685590238
4.5568	0.062452818596073434
4.5572	0.06244586994639434
4.5576	0.06243892174875121
4.558	0.06243197561044311
4.5584	0.062425030619150945
4.558800000000001	0.06241808673972615
4.559200000000001	0.0624111434838831
4.5596000000000005	0.06240420243183331
4.5600000000000005	0.06239726276433233
4.5604000000000005	0.062390323598833786
4.5608	0.062383385732349805
4.5612	0.062376449244092025
4.5616	0.06236951485323117
4.562	0.06236258093833591
4.5624	0.06235564750025435
4.5628	0.062348715339723526
4.5632	0.06234178609111929
4.5636	0.06233485732956512
4.564	0.06232792986164104
4.5644	0.06232100284007591
4.5648	0.06231407787517307
4.5652	0.062307153272569415
4.5656	0.062300233052269616
4.566	0.06229331329432619
4.5664	0.062286393991772826
4.566800000000001	0.06227947762605124
4.567200000000001	0.06227256162056216
4.5676000000000005	0.06226564598390827
4.5680000000000005	0.06225873152454575
4.5684000000000005	0.06225181834148219
4.5688	0.06224490716194142
4.5692	0.062237997167395864
4.5696	0.062231087736641655
4.57	0.062224179653360245
4.5704	0.062217272042704
4.5708	0.062210366524638516
4.5712	0.062203462195028925
4.5716	0.06219655920803613
4.572	0.0621896567122463
4.5724	0.062182754711191945
4.5728	0.06217585480869947
4.5732	0.06216895849342574
4.5736	0.06216206248478995
4.574	0.06215516759766426
4.5744	0.0621482731948233
4.574800000000001	0.06214137928446928
4.575200000000001	0.06213448834311541
4.5756000000000006	0.06212759779714194
4.5760000000000005	0.062120708454636686
4.5764000000000005	0.06211381969639651
4.5768	0.06210693230766151
4.5772	0.062100047016048876
4.5776	0.06209316293936973
4.578	0.06208627934928468
4.5784	0.06207939631704229
4.5788	0.06207251622309495
4.5792	0.062065637317790245
4.5796	0.06205875888126222
4.58	0.062051882507280665
4.5804	0.0620450073721005
4.5808	0.06203813263097824
4.5812	0.06203125909536211
4.5816	0.062024386836757706
4.582	0.0620175151162391
4.5824	0.062010645604808734
4.582800000000001	0.062003778145774624
4.583200000000001	0.061996912706234863
4.583600000000001	0.06199004760005433
4.5840000000000005	0.06198318285508331
4.5844000000000005	0.06197631935886394
4.5848	0.061969457186626165
4.5852	0.06196259546305538
4.5856	0.06195573580863756
4.586	0.061948876601732095
4.5864	0.06194202024184059
4.5868	0.061935165117465885
4.5872	0.0619283113077429
4.5876	0.061921458004574714
4.588	0.06191460521891434
4.5884	0.06190775373861235
4.5888	0.0619009034902428
4.5892	0.06189405776869128
4.5896	0.06188721238241046
4.59	0.06188036734038738
4.5904	0.06187352265000601
4.590800000000001	0.06186667913912758
4.591200000000001	0.06185983617235702
4.591600000000001	0.06185299373856801
4.5920000000000005	0.06184615502658852
4.5924000000000005	0.061839316602124605
4.5928	0.0618324809791716
4.5932	0.061825645740744894
4.5936	0.06181881088798402
4.594	0.06181197650543535
4.5944	0.061805144981131765
4.5948	0.0617983154349796
4.5952	0.061791486258438666
4.5956	0.06178465753259632
4.596	0.06177783006677906
4.5964	0.061771003788851364
4.5968	0.06176417958280167
4.5972	0.06175735662384063
4.5976	0.061750534033700344
4.598	0.06174371421259073
4.5984	0.06173689482165823
4.5988	0.061730078244552455
4.599200000000001	0.0617232619449426
4.599600000000001	0.06171644673481447
4.6000000000000005	0.06170963198244739
4.6004000000000005	0.061702817688471745
4.6008000000000004	0.061696004654362424
4.6012	0.061689194508897205
4.6016	0.06168238562631978
4.602	0.06167557713074123
4.6024	0.061668769103987775
4.6028	0.06166196394019907
4.6032	0.061655159219992095
4.6036	0.06164835501834953
4.604	0.06164155134916116
4.6044	0.06163475051595546
4.6048	0.061627951663131064
4.6052	0.06162115477845631
4.6056	0.06161435815866656
4.606	0.06160756261679434
4.6064	0.061600767522057454
4.6068	0.06159397527334576
4.607200000000001	0.06158718411084674
4.607600000000001	0.061580393403802836
4.6080000000000005	0.06157360313612592
4.6084000000000005	0.06156681491134741
4.6088000000000005	0.0615600287051149
4.6092	0.06155324212817059
4.6096	0.061546456727210486
4.61	0.06153967403331939
4.6104	0.06153289164915443
4.6108	0.06152610958460358
4.6112	0.061519328745438195
4.6116	0.061512549067214484
4.612	0.061505771507861184
4.6124	0.06149899437046902
4.6128	0.06149221847029851
4.6132	0.061485443964442665
4.6136	0.06147867147551367
4.614	0.06147190011440573
4.6144	0.06146512924045133
4.6148	0.061458361228397984
4.615200000000001	0.061451593517003134
4.615600000000001	0.061444826998715785
4.6160000000000005	0.06143806175232336
4.6164000000000005	0.06143129850642948
4.6168000000000005	0.061424536452923784
4.6172	0.06141777465305953
4.6176	0.0614110132053568
4.618	0.06140425451963005
4.6184	0.06139749617998258
4.6188	0.061390739087129664
4.6192	0.061383984765937094
4.6196	0.06137723079958535
4.62	0.06137047727432099
4.6204	0.06136372569112547
4.6208	0.0613569761379843
4.6212	0.06135022694612513
4.6216	0.06134347891447023
4.622	0.061336733789999154
4.6224	0.06132998738085993
4.6228	0.06132324148006463
4.623200000000001	0.06131649601063638
4.623600000000001	0.06130975415986384
4.6240000000000006	0.06130301272521621
4.6244000000000005	0.06129627170201346
4.6248000000000005	0.06128953356074196
4.6252	0.06128279669337644
4.6256	0.061276060222294815
4.626	0.061269325742047354
4.6264	0.06126259155959468
4.6268	0.06125585856748972
4.6272	0.06124912833308438
4.6276	0.06124239852445834
4.628	0.06123566984661166
4.6284	0.06122894395709233
4.6288	0.06122221838729702
4.6292	0.061215493934968945
4.6296	0.061208771552887176
4.63	0.061202047794639225
4.6304	0.06119532518481763
4.6308	0.06118860461734443
4.631200000000001	0.06118188607619934
4.631600000000001	0.06117516796149103
4.632000000000001	0.06116845186098829
4.6324000000000005	0.061161736966956814
4.6328000000000005	0.06115502233998171
4.6332	0.061148310460127475
4.6336	0.06114159891523363
4.634	0.061134888600170245
4.6344	0.06112818104325346
4.6348	0.06112147382069055
4.6352	0.06111476692097595
4.6356	0.06110806126116386
4.636	0.061101355153464154
4.6364	0.06109465106464829
4.6368	0.061087948996703
4.6372	0.061081248062216376
4.6376	0.06107455001283957
4.638	0.0610678522634176
4.6384	0.06106115490727804
4.6388	0.061054458664703604
4.639200000000001	0.06104776357241204
4.639600000000001	0.06104106891369576
4.640000000000001	0.06103437715705595
4.6404000000000005	0.06102768580541629
4.6408000000000005	0.061020997183299786
4.6412	0.06101430888146042
4.6416	0.061007621797547484
4.642	0.061000935774180975
4.6424	0.060994250181041876
4.6428	0.0609875650182109
4.6432	0.06098088196432405
4.6436	0.060974200908281095
4.644	0.06096752184609644
4.6444	0.060960843096080075
4.6448	0.06095416554262134
4.6452	0.06094748831209362
4.6456	0.06094081215661418
4.646	0.060934138831147844
4.6464	0.06092746656408399
4.6468	0.06092079391227334
4.647200000000001	0.06091412480920688
4.647600000000001	0.06090745517265772
4.648000000000001	0.060900786747372315
4.6484000000000005	0.060894119628713606
4.6488000000000005	0.060887454521296624
4.6492	0.06088079052349027
4.6496	0.06087412685311144
4.65	0.06086746583119074
4.6504	0.060860804315684636
4.6508	0.06085414475240203
4.6512	0.060847484741204494
4.6516	0.06084082825785431
4.652	0.060834172117788854
4.6524	0.060827517109026896
4.6528	0.06082086244385343
4.6532	0.060814208874722664
4.6536	0.0608075581567733
4.654	0.0608009077981706
4.6544	0.06079426012808864
4.6548	0.06078761267676969
4.6552	0.06078096559383184
4.655600000000001	0.0607743205756236
4.656000000000001	0.060767675120124154
4.6564000000000005	0.060761032421757455
4.6568000000000005	0.06075439087946155
4.6572000000000005	0.06074775041934388
4.6576	0.06074110951692624
4.658	0.0607344713980319
4.6584	0.06072783444145813
4.6588	0.060721200169703615
4.6592	0.06071456386357987
4.6596	0.060707931137694904
4.66	0.060701298725066244
4.6604	0.0606946698142975
4.6608	0.06068804037649922
4.6612	0.06068140970401692
4.6616	0.06067478268573956
4.662	0.06066815610490206
4.6624	0.060661532273816876
4.6628	0.06065490871483403
4.6632	0.06064828631790564
4.663600000000001	0.06064166348116362
4.664000000000001	0.06063504419699706
4.6644000000000005	0.06062842520286871
4.6648000000000005	0.06062180887707169
4.6652000000000005	0.06061519120665704
4.6656	0.06060857544156917
4.666	0.06060196083238689
4.6664	0.06059534891930596
4.6668	0.06058873655942154
4.6672	0.060582126112436296
4.6676	0.06057551756124091
4.668	0.06056890937233084
4.6684	0.060562300575182526
4.6688	0.060555694639031876
4.6692	0.0605490897914045
4.6696	0.06054248691234909
4.67	0.06053588424966938
4.6704	0.06052928356718901
4.6708	0.06052268245185577
4.6712	0.06051608491531524
4.671600000000001	0.06050948607152007
4.672000000000001	0.06050288920501379
4.6724000000000006	0.0604962942393531
4.6728000000000005	0.06048970116857566
4.6732000000000005	0.060483108402139774
4.6736	0.06047651675074861
4.674	0.060469926939087926
4.6744	0.060463337503385284
4.6748	0.060456749220550776
4.6752	0.06045016204898046
4.6756	0.060443577734954235
4.676	0.060436992908081466
4.6764	0.0604304092159903
4.6768	0.06042382660616563
4.6772	0.06041724673974014
4.6776	0.06041066633802494
4.678	0.06040408788011731
4.6784	0.060397510568584445
4.6788	0.060390935109552735
4.6792	0.060384360632491196
4.679600000000001	0.06037778571141417
4.680000000000001	0.06037121355118724
4.680400000000001	0.06036464245946649
4.6808000000000005	0.060358071616692266
4.6812000000000005	0.060351501942314534
4.6816	0.06034493502145899
4.682	0.06033836837498463
4.6824	0.060331802811021795
4.6828	0.06032523825828218
4.6832	0.06031867398216162
4.6836	0.06031211170273232
4.684	0.06030555211602928
4.6844	0.060298992662302875
4.6848	0.060292434376211124
4.6852	0.06028587629815474
4.6856	0.060279321730319024
4.686	0.06027276505947465
4.6864	0.06026621118444664
4.6868	0.06025965920754717
4.6872	0.060253107425972896
4.687600000000001	0.06024655683201319
4.688000000000001	0.060240007417385666
4.688400000000001	0.06023345908404509
4.6888000000000005	0.060226912660238274
4.6892000000000005	0.06022036731109126
4.6896	0.06021382225611749
4.69	0.060207279099737776
4.6904	0.06020073625636002
4.6908	0.060194195195028555
4.6912	0.06018765524906444
4.6916	0.060181117355109004
4.692	0.06017457879097643
4.6924	0.060168042210657524
4.6928	0.060161508331931235
4.6932	0.06015497297756833
4.6936	0.06014844041507683
4.694	0.060141908137032796
4.6944	0.06013537775263744
4.6948	0.060128849265324136
4.6952	0.060122321081745866
4.695600000000001	0.06011579397940314
4.696000000000001	0.060109268787029824
4.696400000000001	0.06010274386764547
4.6968000000000005	0.06009621996992898
4.6972000000000005	0.06008969877422632
4.6976	0.06008317785504047
4.698	0.06007665787730598
4.6984	0.06007013821905072
4.6988	0.06006361887215661
4.6992	0.06005710304142853
4.6996	0.06005058824577392
4.7	0.06004407369053211
4.7004	0.060037561126693895
4.7008	0.06003104950183413
4.7012	0.06002453818630604
4.7016	0.060018029603554957
4.702	0.0600115204526972
4.7024	0.060005013241746896
4.7028	0.05999850874944701
4.7032	0.05999200293041662
4.703600000000001	0.059985499826073374
4.704000000000001	0.059978998631295966
4.704400000000001	0.05997249684892636
4.7048000000000005	0.05996599610607056
4.7052000000000005	0.0599594972771198
4.7056000000000004	0.05995300037133566
4.706	0.059946503773118276
4.7064	0.059940008969806446
4.7068	0.05993351447505102
4.7072	0.05992702028141794
4.7076	0.05992052878208798
4.708	0.05991403823385322
4.7084	0.05990754799480125
4.7088	0.059901060474185974
4.7092	0.05989457069773063
4.7096	0.05988808446151683
4.71	0.05988160007208143
4.7104	0.05987511599326856
4.7108	0.05986863374112272
4.7112	0.059862152595278384
4.7116	0.05985567320766738
4.712000000000001	0.05984919252489207
4.712400000000001	0.05984271449252854
4.7128000000000005	0.05983623676850214
4.7132000000000005	0.05982976095846326
4.7136000000000005	0.05982328627426181
4.714	0.059816812538978636
4.7144	0.05981034152169595
4.7148	0.0598038698633524
4.7152	0.05979739941076967
4.7156	0.059790929910635726
4.716	0.05978446147019967
4.7164	0.059777995682755325
4.7168	0.05977153012943481
4.7172	0.05976506730344844
4.7176	0.0597586022306531
4.718	0.05975214070836765
4.7184	0.059745680215027575
4.7188	0.059739220773195156
4.7192	0.05973276076227785
4.7196	0.059726304226729976
4.720000000000001	0.05971984875314751
4.720400000000001	0.05971339344298332
4.7208000000000006	0.05970693928563464
4.7212000000000005	0.05970048609384082
4.7216000000000005	0.059694034824195774
4.722	0.059687583773510466
4.7224	0.0596811347433317
4.7228	0.05967468579599389
4.7232	0.059668239492731256
4.7236	0.05966179255838899
4.724	0.059655347578691176
4.7244	0.05964890452027738
4.7248	0.05964246259360262
4.7252	0.05963602170555293
4.7256	0.05962958104431937
4.726	0.05962314302115279
4.7264	0.059616705925668145
4.7268	0.05961026986286877
4.7272	0.05960383396107305
4.7276	0.059597399917619254
4.728000000000001	0.059590966851854166
4.728400000000001	0.05958453565939548
4.728800000000001	0.05957810461793478
4.7292000000000005	0.05957167472933489
4.7296000000000005	0.05956524581696676
4.73	0.05955881875337388
4.7304	0.05955239193074946
4.7308	0.059545967849145676
4.7312	0.05953954240303372
4.7316	0.059533120408006734
4.732	0.05952669849720815
4.7324	0.05952027839461005
4.7328	0.059513857678824555
4.7332	0.05950744053135504
4.7336	0.05950102362659926
4.734	0.059494609373536234
4.7344	0.05948819289041041
4.7348	0.059481777547140124
4.7352	0.059475365683663295
4.7356	0.0594689539915374
4.736000000000001	0.05946254490328706
4.736400000000001	0.05945613444087239
4.736800000000001	0.05944972592670639
4.7372000000000005	0.05944331832233862
4.7376000000000005	0.059436912598203384
4.738	0.059430507844756786
4.7384	0.05942410574062518
4.7388	0.05941770300288207
4.7392	0.059411302195142235
4.7396	0.059404900893283985
4.74	0.0593985030460461
4.7404	0.05939210535056916
4.7408	0.05938570863236148
4.7412	0.05937931214709957
4.7416	0.059372916711404655
4.742	0.0593665239441028
4.7424	0.05936013220711922
4.7428	0.05935374144978145
4.7432	0.05934735012208259
4.7436	0.05934096067401462
4.744000000000001	0.059334572987403966
4.744400000000001	0.059328187179858105
4.744800000000001	0.05932180235122464
4.7452000000000005	0.059315417765256395
4.7456000000000005	0.05930903590204628
4.746	0.05930265340091456
4.7464	0.059296273570659364
4.7468	0.059289892284073775
4.7472	0.05928351437631507
4.7476	0.059277136546324494
4.748	0.05927076211756255
4.7484	0.0592643877775797
4.7488	0.05925801194152991
4.7492	0.05925163880501905
4.7496	0.059245266742518066
4.75	0.05923889647437963
4.7504	0.059232527988357986
4.7508	0.05922615888603544
4.7512	0.0592197924568546
4.7516	0.05921342465879509
4.752000000000001	0.05920705872659626
4.752400000000001	0.05920069456313137
4.752800000000001	0.05919433219313708
4.7532000000000005	0.05918797000143361
4.7536000000000005	0.05918160881021439
4.7540000000000004	0.05917525027849535
4.7544	0.05916889191532704
4.7548	0.05916253695666185
4.7552	0.05915618049232796
4.7556	0.05914982351385978
4.756	0.0591434700996083
4.7564	0.059137116940506274
4.7568	0.05913076643884463
4.7572	0.059124416099411436
4.7576	0.05911806672807296
4.758	0.059111719870456936
4.7584	0.059105373209113465
4.7588	0.05909902673899614
4.7592	0.05909268048568117
4.7596	0.0590863360428896
4.76	0.059079993501741646
4.760400000000001	0.059073651951132566
4.760800000000001	0.05906731134061538
4.7612000000000005	0.05906097255026921
4.7616000000000005	0.05905463395557564
4.7620000000000005	0.05904829634294784
4.7624	0.05904196140538687
4.7628	0.05903562663906203
4.7632	0.059029295279300786
4.7636	0.0590229624216666
4.764	0.05901663058878104
4.7644	0.0590103005861059
4.7648	0.05900397085683895
4.7652	0.05899764218489867
4.7656	0.058991316118474635
4.766	0.05898499109938238
4.7664	0.0589786662418027
4.7668	0.05897234314956301
4.7672	0.05896602171890264
4.7676	0.05895970206416068
4.768	0.05895338247880111
4.768400000000001	0.05894706379093628
4.768800000000001	0.05894074696284202
4.7692000000000005	0.058934431161108636
4.7696000000000005	0.05892811472207604
4.7700000000000005	0.05892180104301492
4.7704	0.05891548752393383
4.7708	0.058909174245338924
4.7712	0.0589028644311862
4.7716	0.05889655473976885
4.772	0.05889024520143071
4.7724	0.05888393822844562
4.7728	0.058877631482629145
4.7732	0.058871325755387005
4.7736	0.05886502177270725
4.774	0.05885871864706582
4.7744	0.05885241654302087
4.7748	0.05884611458161282
4.7752	0.05883981517485093
4.7756	0.058833516656845886
4.776	0.058827218306928164
4.776400000000001	0.05882092261677163
4.776800000000001	0.058814627026893884
4.777200000000001	0.05880833155567888
4.7776000000000005	0.05880203877131862
4.7780000000000005	0.05879574605791249
4.7784	0.05878945350964815
4.7788	0.05878316436446385
4.7792	0.058776875317084754
4.7796	0.05877058719336581
4.78	0.05876430073260497
4.7804	0.05875801512661882
4.7808	0.05875173055788663
4.7812	0.05874544694437933
4.7816	0.05873916518575473
4.782	0.05873288515926123
4.7824	0.058726605345966854
4.7828	0.05872032736244037
4.7832	0.05871405029290633
4.7836	0.05870777408403827
4.784	0.05870149800188951
4.784400000000001	0.05869522382100012
4.784800000000001	0.058688949835408954
4.785200000000001	0.05868267685225936
4.7856000000000005	0.05867640656500295
4.7860000000000005	0.05867013637420637
4.7864	0.05866386626192621
4.7868	0.05865759714428076
4.7872	0.05865133056625205
4.7876	0.05864506489361354
4.788	0.05863880029656077
4.7884	0.058632535887494286
4.7888	0.058626273276845
4.7892	0.05862001166270425
4.7896	0.058613751112917
4.79	0.058607490754385205
4.7904	0.058601232185266916
4.7908	0.05859497457699303
4.7912	0.058588717885759145
4.7916	0.05858246138480672
4.792	0.05857620915988415
4.792400000000001	0.05856995774770202
4.792800000000001	0.05856370723673743
4.793200000000001	0.05855745769944065
4.7936000000000005	0.05855120994501528
4.7940000000000005	0.05854496226083161
4.7944	0.058538714649765455
4.7948	0.058532468018495876
4.7952	0.058526223913271114
4.7956	0.058519979916971776
4.796	0.05851373762818768
4.7964	0.058507495524076636
4.7968	0.058501255223732174
4.7972	0.0584950158235269
4.7976	0.05848877748170089
4.798	0.05848253932824521
4.7984	0.05847630296311612
4.7988	0.05847006755802164
4.7992	0.05846383386261911
4.7996	0.058457602590137214
4.8	0.05845137141935364
4.800400000000001	0.05844514274863555
4.800800000000001	0.05843891418049463
4.801200000000001	0.05843268571985982
4.8016000000000005	0.05842645737014174
4.8020000000000005	0.05842023237490579
4.8024000000000004	0.05841400823062459
4.8028	0.05840778421496862
4.8032	0.05840156201864044
4.8036	0.05839534073330055
4.804	0.058389121091040996
4.8044	0.058382902217392174
4.8048	0.058376683475472535
4.8052	0.05837046654628386
4.8056	0.058364249834001014
4.806	0.05835803493472558
4.8064	0.05835182012818019
4.8068	0.058345606215507884
4.8072	0.05833939482783623
4.8076	0.05833318353940742
4.808	0.058326973946136285
4.808400000000001	0.05832076687654586
4.808800000000001	0.0583145598216076
4.809200000000001	0.05830835287590297
4.8096000000000005	0.05830214604626571
4.8100000000000005	0.0582959409574888
4.8104000000000005	0.058289740026222336
4.8108	0.05828353919885387
4.8112	0.05827733848215644
4.8116	0.05827113787315219
4.812	0.058264938183201
4.8124	0.05825873934751513
4.8128	0.058252542357077663
4.8132	0.05824634629695469
4.8136	0.05824015203974997
4.814	0.05823395942554521
4.8144	0.058227766948879434
4.8148	0.05822157541474837
4.8152	0.05821538571070162
4.8156	0.058209196955950504
4.816	0.05820300835520087
4.8164	0.058196821515001496
4.816800000000001	0.058190635542038294
4.817200000000001	0.05818445053083687
4.8176000000000005	0.05817826891317013
4.8180000000000005	0.058172087366263225
4.8184000000000005	0.05816590589103199
4.8188	0.05815972691205984
4.8192	0.058153548002229605
4.8196	0.05814737004318071
4.82	0.05814119215540414
4.8204	0.05813501515672481
4.8208	0.058128840005587934
4.8212	0.0581226657700159
4.8216	0.058116493983178086
4.822	0.05811032290086193
4.8224	0.05810415270472258
4.8228	0.05809798266453037
4.8232	0.0580918127649962
4.8236	0.05808564468777844
4.824	0.058079480022589
4.8244	0.058073316126357466
4.824800000000001	0.05806715228414783
4.825200000000001	0.058060988585984186
4.8256000000000006	0.05805482504968895
4.8260000000000005	0.058048664071289946
4.8264000000000005	0.058042504028024355
4.8268	0.05803634573504168
4.8272	0.058030188298995866
4.8276	0.05802403248579502
4.828	0.05801787852503737
4.8284	0.05801172469208915
4.8288	0.05800557178479959
4.8292	0.05799941972601119
4.8296	0.05799326788731296
4.83	0.057987118656135594
4.8304	0.05798096945516318
4.8308	0.05797482119056119
4.8312	0.05796867555107876
4.8316	0.0579625299601757
4.832	0.057956386103082735
4.8324	0.057950243878549856
4.832800000000001	0.05794410169210862
4.833200000000001	0.05793795962266146
4.833600000000001	0.05793181768788169
4.8340000000000005	0.05792567828447681
4.8344000000000005	0.057919539722351865
4.8348	0.05791340200801809
4.8352	0.05790726507817123
4.8356	0.05790113144623976
4.836	0.05789499778406082
4.8364	0.05788886410059191
4.8368	0.057882732817827076
4.8372	0.057876602502694774
4.8376	0.057870473875359374
4.838	0.05786434604647084
4.8384	0.057858218365730574
4.8388	0.05785209082186271
4.8392	0.05784596580391943
4.8396	0.057839841620633936
4.84	0.05783371755332911
4.8404	0.05782759362859291
4.840800000000001	0.05782147313175423
4.841200000000001	0.05781535355237155
4.841600000000001	0.057809235624996624
4.8420000000000005	0.05780311772472457
4.8424000000000005	0.05779700225628859
4.8428	0.057790886899421245
4.8432	0.05778477246292879
4.8436	0.057778658870597965
4.844	0.057772547083236425
4.8444	0.05776643538767767
4.8448	0.05776032619042426
4.8452	0.05775421872119846
4.8456	0.057748111205645825
4.846	0.05774200445322464
4.8464	0.05773589781580635
4.8468	0.05772979368404674
4.8472	0.0577236903671875
4.8476	0.057717587154332506
4.848	0.05771148323321196
4.8484	0.05770538183580587
4.848800000000001	0.0576992812103968
4.849200000000001	0.05769318145625035
4.849600000000001	0.057687083390727256
4.8500000000000005	0.05768098613971795
4.8504000000000005	0.05767488986418401
4.8508000000000004	0.057668795218230984
4.8512	0.05766270289973108
4.8516	0.0576566105817401
4.852	0.057650519903293285
4.8524	0.05764443086356352
4.8528	0.057638341838025964
4.8532	0.05763225363363944
4.8536	0.057626166407848345
4.854	0.05762008089434312
4.8544	0.05761399619304319
4.8548	0.057607911661468725
4.8552	0.05760182970175021
4.8556	0.05759574853033378
4.856	0.057589666635307624
4.8564	0.057583588852244905
4.856800000000001	0.05757751178869608
4.857200000000001	0.057571434731966464
4.857600000000001	0.05756535936681939
4.8580000000000005	0.05755928560665824
4.8584000000000005	0.0575532103257389
4.8588000000000005	0.05754713682647006
4.8592	0.05754106501221301
4.8596	0.05753499239995363
4.86	0.05752892224728767
4.8604	0.057522852191327245
4.8608	0.05751678223361356
4.8612	0.057510713992055096
4.8616	0.0575046475480262
4.862	0.05749858199627389
4.8624	0.05749251748937245
4.8628	0.057486454673350895
4.8632	0.057480392723586515
4.8636	0.05747433249921252
4.864	0.05746827295878454
4.8644	0.05746221349346459
4.8648	0.0574561557257347
4.865200000000001	0.057450099631586315
4.865600000000001	0.05744404353139787
4.8660000000000005	0.05743798990834392
4.8664000000000005	0.05743193715059314
4.8668000000000005	0.05742588446513974
4.8672	0.05741983425023667
4.8676	0.057413784969481574
4.868	0.057407735739393284
4.8684	0.05740168808744317
4.8688	0.057395640405745074
4.8692	0.05738959431455071
4.8696	0.05738354990729344
4.87	0.057377506296635516
4.8704	0.05737146363261758
4.8708	0.05736542106916542
4.8712	0.0573593793980115
4.8716	0.057353340287995325
4.872	0.057347301233726
4.8724	0.057341262263090886
4.8728	0.057335226579511955
4.873200000000001	0.057329190966739274
4.873600000000001	0.05732315695251933
4.8740000000000006	0.05731712452494253
4.8744000000000005	0.05731109209260954
4.8748000000000005	0.057305062139873186
4.8752	0.05729903224075583
4.8756	0.057293003141331456
4.876	0.05728697564093166
4.8764	0.05728094733538758
4.8768	0.057274921467427964
4.8772	0.0572688956964722
4.8776	0.05726287163283794
4.878	0.057256849275299726
4.8784	0.05725082769951506
4.8788	0.05724480772738194
4.8792	0.057238788489029635
4.8796	0.05723277015031969
4.88	0.057226753353853854
4.8804	0.057220737304258806
4.8808	0.05721472368361846
4.881200000000001	0.05720870919263843
4.881600000000001	0.05720269562866531
4.882000000000001	0.05719668369234354
4.8824000000000005	0.05719067171000336
4.8828000000000005	0.05718466139120004
4.8832	0.057178651969865824
4.8836	0.05717264504989583
4.884	0.05716663820215884
4.8844	0.057160632085856866
4.8848	0.057154627576425754
4.8852	0.05714862306284152
4.8856	0.05714262025574712
4.886	0.05713661824685323
4.8864	0.057130617865533306
4.8868	0.05712461741820274
4.8872	0.05711861860760614
4.8876	0.05711262146210783
4.888	0.0571066250778649
4.8884	0.05710062952515349
4.8888	0.05709463323084818
4.889200000000001	0.057088639470412206
4.889600000000001	0.057082646547717775
4.890000000000001	0.05707665527246408
4.8904000000000005	0.057070665619129435
4.8908000000000005	0.057064675982930746
4.8912	0.057058688857756557
4.8916	0.05705269997645335
4.892	0.057046713555457096
4.8924	0.057040728059733814
4.8928	0.05703474501401384
4.8932	0.05702876198550766
4.8936	0.057022781249200905
4.894	0.057016799653381245
4.8944	0.057010819686065695
4.8948	0.05700483975906434
4.8952	0.056998860662436535
4.8956	0.05699288322970153
4.896	0.056986907451995306
4.8964	0.056980933245389886
4.8968	0.056974959811320836
4.897200000000001	0.05696898641353987
4.897600000000001	0.05696301301124562
4.898000000000001	0.05695704287572256
4.8984000000000005	0.0569510727858803
4.8988000000000005	0.05694510602896374
4.8992	0.056939138485452956
4.8996	0.056933171672724825
4.9	0.05692720569975673
4.9004	0.056921242177990106
4.9008	0.05691527868371027
4.9012	0.05690931748299888
4.9016	0.05690335622431919
4.902	0.05689739572766617
4.9024	0.056891436080666824
4.9028	0.05688547801184185
4.9032	0.05687952070899838
4.9036	0.05687356593761239
4.904	0.05686761184263345
4.9044	0.056861657768037976
4.9048	0.05685570373635329
4.905200000000001	0.05684975222211963
4.905600000000001	0.056843801465291666
4.906000000000001	0.056837853131811555
4.9064000000000005	0.05683190310891695
4.9068000000000005	0.05682595625920284
4.9072000000000005	0.056820008570261926
4.9076	0.056814064214297244
4.908	0.05680811907334293
4.9084	0.0568021746746028
4.9088	0.05679623111847387
4.9092	0.056790290018035816
4.9096	0.056784348957801156
4.91	0.05677840937374945
4.9104	0.05677246981874784
4.9108	0.0567665319995968
4.9112	0.05676059499101638
4.9116	0.05675465962989912
4.912	0.05674872733439862
4.9124	0.056742793295921135
4.9128	0.05673686105590503
4.913200000000001	0.056730929573716504
4.913600000000001	0.056725000506655965
4.914000000000001	0.05671906976930363
4.9144000000000005	0.0567131414886245
4.9148000000000005	0.05670721308951421
4.9152000000000005	0.05670128795341178
4.9156	0.05669536204505554
4.916	0.056689437698908995
4.9164	0.05668351332589516
4.9168	0.056677591426565366
4.9172	0.056671671011971236
4.9176	0.056665749738800675
4.918	0.05665983093594107
4.9184	0.05665391218479676
4.9188	0.056647995740680024
4.9192	0.05664208006775007
4.9196	0.0566361644299046
4.92	0.05663024961757879
4.9204	0.0566243364652832
4.9208	0.05661842647317539
4.9212	0.05661251393677924
4.921600000000001	0.05660660393010031
4.922000000000001	0.05660069469024043
4.9224000000000006	0.05659478626579728
4.9228000000000005	0.05658887869073359
4.9232000000000005	0.056582972693983935
4.9236	0.05657706833258558
4.924	0.056571164558814946
4.9244	0.05656526235923187
4.9248	0.05655936014204899
4.9252	0.05655345950002877
4.9256	0.0565475596084315
4.926	0.0565416605663287
4.9264	0.056535763095385994
4.9268	0.05652986640130586
4.9272	0.056523969605405955
4.9276	0.05651807526514385
4.928	0.05651218169079486
4.9284	0.056506290354700006
4.9288	0.056500397295685456
4.9292	0.056494505944477025
4.929600000000001	0.05648861777839553
4.930000000000001	0.05648272789573294
4.930400000000001	0.05647683969040351
4.9308000000000005	0.0564709522783694
4.9312000000000005	0.05646506733307444
4.9316	0.056459183076721486
4.932	0.056453299524028555
4.9324	0.05644741756371219
4.9328	0.05644153550197051
4.9332	0.05643565503043246
4.9336	0.056429776240169316
4.934	0.05642389733214259
4.9344	0.056418019195414115
4.9348	0.05641214192239741
4.9352	0.056406267035749025
4.9356	0.056400392054103965
4.936	0.05639451791689043
4.9364	0.056388645449310326
4.9368	0.05638277605981179
4.9372	0.05637690493289216
4.937600000000001	0.05637103549317224
4.938000000000001	0.05636516753550347
4.938400000000001	0.05635929955353347
4.9388000000000005	0.05635343315216046
4.9392000000000005	0.05634756753890191
4.9396	0.05634170277039374
4.94	0.05633583957433752
4.9404	0.05632997632672665
4.9408	0.05632411464982112
4.9412	0.05631825535817114
4.9416	0.056312395223432454
4.942	0.05630653664601404
4.9424	0.05630068052850545
4.9428	0.05629482435362643
4.9432	0.056288968053316735
4.9436	0.05628311419097776
4.944	0.05627726107254816
4.9444	0.05627140775856321
4.9448	0.05626555531047239
4.9452	0.05625970612803799
4.945600000000001	0.05625385691331686
4.946000000000001	0.056248009262840126
4.946400000000001	0.056242162294705245
4.9468000000000005	0.05623631535230278
4.9472000000000005	0.05623046909907503
4.9476	0.0562246252330828
4.948	0.056218782198142137
4.9484	0.05621294154589007
4.9488	0.05620709995459461
4.9492	0.05620125984607738
4.9496	0.05619542132114064
4.95	0.05618958267846952
4.9504	0.05618374560302053
4.9508	0.05617791010414375
4.9512	0.05617207448915573
4.9516	0.05616624044765617
4.952	0.05616040798835398
4.9524	0.05615457709357763
4.9528	0.056148744470314926
4.9532	0.05614291502679769
4.953600000000001	0.05613708545227203
4.954000000000001	0.05613125675948849
4.954400000000001	0.05612543052882191
4.9548000000000005	0.05611960333865773
4.9552000000000005	0.056113777655888875
4.9556000000000004	0.05610795360939569
4.956	0.05610213096369898
4.9564	0.05609630823357081
4.9568	0.05609048627251223
4.9572	0.056084666716348375
4.9576	0.05607884624112669
4.958	0.056073027341137616
4.9584	0.05606721092549227
4.9588	0.05606139592744608
4.9592	0.05605558007053524
4.9596	0.056049766606352525
4.96	0.056043953030246896
4.9604	0.05603814029260512
4.9608	0.056032329920149504
4.9612	0.05602651853412266
4.961600000000001	0.05602071034585787
4.962000000000001	0.056014901217242175
4.962400000000001	0.056009092904385493
4.9628000000000005	0.05600328779401731
4.9632000000000005	0.05599748334871657
4.9636000000000005	0.05599167952639739
4.964	0.05598587567246316
4.9644	0.05598007419857998
4.9648	0.055974272618084964
4.9652	0.055968471661268504
4.9656	0.055962672311193895
4.966	0.05595687365293267
4.9664	0.055951074902770626
4.9668	0.05594527849264341
4.9672	0.055939483673056345
4.9676	0.055933690355590704
4.968	0.055927895319275334
4.9684	0.055922102678403474
4.9688	0.05591631315617018
4.9692	0.055910522654888495
4.9696	0.055904733753972424
4.970000000000001	0.0558989440230222
4.970400000000001	0.05589315663001748
4.9708000000000006	0.05588736993238286
4.9712000000000005	0.055881585557164604
4.9716000000000005	0.0558758018957668
4.972	0.05587001806496472
4.9724	0.055864235909169335
4.9728	0.05585845518787269
4.9732	0.05585267351925138
4.9736	0.05584689337624893
4.974	0.05584111646572987
4.9744	0.05583534026112125
4.9748	0.055829563063669596
4.9752	0.05582378748287331
4.9756	0.05581801349202753
4.976	0.0558122418081376
4.9764	0.05580646994763094
4.9768	0.05580069806105059
4.9772	0.0557949267965725
4.9776	0.05578915715089605
4.978000000000001	0.055783389001310635
4.978400000000001	0.05577762084618232
4.978800000000001	0.05577185508357274
4.9792000000000005	0.05576608840061259
4.9796000000000005	0.05576032483187843
4.98	0.05575456192324024
4.9804	0.05574879883302708
4.9808	0.05574303647418355
4.9812	0.05573727571150733
4.9816	0.055731515653975605
4.982	0.055725757135041576
4.9824	0.055719997658263076
4.9828	0.055714240617261046
4.9832	0.05570848424465502
4.9836	0.055702730220178354
4.984	0.05569697844397681
4.9844	0.05569122407002225
4.9848	0.05568547204887242
4.9852	0.05567972075176719
4.9856	0.05567397259362361
4.986000000000001	0.055668223468130384
4.986400000000001	0.05566247747513231
4.986800000000001	0.055656729765321766
4.9872000000000005	0.0556509843895332
4.9876000000000005	0.05564523803256993
4.988	0.05563949481290065
4.9884	0.055633752291087024
4.9888	0.05562800960215619
4.9892	0.055622268374299066
4.9896	0.05561652790351812
4.99	0.05561078895752314
4.9904	0.05560505083264433
4.9908	0.05559931415302033
4.9912	0.05559357895067041
4.9916	0.05558784278797457
4.992	0.05558210907698102
4.9924	0.05557637603938603
4.9928	0.055570645354058534
4.9932	0.05556491442430378
4.9936	0.055559185767145025
4.994000000000001	0.05555345454101479
4.994400000000001	0.055547726493955785
4.994800000000001	0.055541998306836704
4.9952000000000005	0.05553627322463228
4.9956000000000005	0.05553054721076589
4.996	0.05552482437760242
4.9964	0.05551910145526273
4.9968	0.0555133792723278
4.9972	0.05550765776162658
4.9976	0.055501937090253306
4.998	0.055496217872411324
4.9984	0.0554904985052358
4.9988	0.05548478223003761
4.9992	0.0554790657246923
4.9996	0.05547334909006896
5	0.05546763313646785
5.0004	0.05546191955069113
5.0008	0.05545620664184947
5.0012	0.055450496089925694
5.0016	0.055444785382757766
5.002000000000001	0.05543907694993688
5.002400000000001	0.055433366750263446
5.002800000000001	0.0554276589943381
5.0032000000000005	0.055421951095331656
5.0036000000000005	0.05541624628125519
5.0040000000000004	0.055410541318980155
5.0044	0.0554048362321119
5.0048	0.05539913343364
5.0052	0.05539343138472563
5.0056	0.05538773160380639
5.006	0.05538203246158446
5.0064	0.055376333173828285
5.0068	0.055370635364205945
5.0072	0.055364938230779814
5.0076	0.05535924261688996
5.008	0.05535354692248917
5.0084	0.05534785363625794
5.0088	0.05534216017469329
5.0092	0.05533646895841571
5.0096	0.05533077668628683
5.010000000000001	0.055325085865938095
5.010400000000001	0.05531939489620674
5.010800000000001	0.055313707087770836
5.0112000000000005	0.05530801912626904
5.0116000000000005	0.05530233179291677
5.0120000000000005	0.055296646749679934
5.0124	0.055290961557093565
5.0128	0.05528527865707733
5.0132	0.05527959567393215
5.0136	0.055273913424266796
5.014	0.05526823344521181
5.0144	0.055262554173716616
5.0148	0.05525687636123555
5.0152	0.055251198303884475
5.0156	0.05524552173190034
5.016	0.05523984500857981
5.0164	0.05523416894015876
5.0168	0.05522849521073203
5.0172	0.05522282212575558
5.0176	0.05521715136274086
5.018000000000001	0.055211480337817864
5.018400000000001	0.055205809952784235
5.018800000000001	0.055200141895066834
5.0192000000000005	0.05519447356495666
5.0196000000000005	0.055188807503144255
5.0200000000000005	0.05518314125782742
5.0204	0.05517747573122078
5.0208	0.0551718109486492
5.0212	0.05516614698741551
5.0216	0.05516048454981892
5.022	0.055154822721400265
5.0224	0.05514916167998829
5.0228	0.05514350217532715
5.0232	0.05513784410481859
5.0236	0.05513218755772331
5.024	0.05512653163358039
5.0244	0.0551208754507545
5.0248	0.05511522078541975
5.0252	0.05510956679937451
5.0256	0.05510391504762835
5.026	0.055098263889386434
5.026400000000001	0.055092612546319475
5.026800000000001	0.05508696424418691
5.027200000000001	0.05508131567907404
5.0276000000000005	0.05507566684498788
5.0280000000000005	0.05507002116826887
5.0284	0.05506437532311048
5.0288	0.0550587293287812
5.0292	0.05505308560488087
5.0296	0.05504744260754324
5.03	0.05504180106155532
5.0304	0.05503616006395795
5.0308	0.055030519793238364
5.0312	0.055024880967112555
5.0316	0.05501924350761633
5.032	0.05501360580948711
5.0324	0.05500796958643994
5.0328	0.0550023347310844
5.0332	0.05499669965670839
5.0336	0.0549910668652156
5.034	0.05498543387243293
5.034400000000001	0.054979801496583214
5.034800000000001	0.054974171419669315
5.035200000000001	0.05496854107013205
5.0356000000000005	0.054962913905794775
5.0360000000000005	0.05495728659631016
5.0364	0.05495165911960709
5.0368	0.05494603471966841
5.0372	0.05494041014927109
5.0376	0.05493478630886106
5.038	0.05492916392519609
5.0384	0.05492354208760297
5.0388	0.054917920967847644
5.0392	0.05491230129431279
5.0396	0.05490668218337613
5.04	0.05490106369467973
5.0404	0.05489544664635315
5.0408	0.0548898293398139
5.0412	0.05488421340177596
5.0416	0.05487859733080869
5.042	0.05487298435438959
5.042400000000001	0.05486737125143826
5.042800000000001	0.05486175882164657
5.043200000000001	0.054856148747861266
5.0436000000000005	0.05485053844069521
5.0440000000000005	0.05484492878900338
5.0444	0.0548393214951125
5.0448	0.054833714036955805
5.0452	0.05482810723603582
5.0456	0.05482250262617838
5.046	0.054816897850942015
5.0464	0.054811293731156896
5.0468	0.0548056910091278
5.0472	0.05480008960699578
5.0476	0.054794488953485376
5.048	0.05478888985515984
5.0484	0.05478329060404219
5.0488	0.05477769441392377
5.0492	0.05477209798530125
5.0496	0.05476650301357566
5.05	0.054760908585069434
5.050400000000001	0.054755314660151155
5.050800000000001	0.05474972221201857
5.051200000000001	0.054744131136754914
5.0516000000000005	0.05473853993347677
5.0520000000000005	0.054732949401146036
5.0524000000000004	0.054727361229614746
5.0528	0.05472177280151869
5.0532	0.054716184210333974
5.0536	0.054710598707621294
5.054	0.05470501304980213
5.0544	0.054699427232309805
5.0548	0.054693842073380794
5.0552	0.05468826072195854
5.0556	0.05468267985585795
5.056	0.05467709971307955
5.0564	0.0546715194081937
5.0568	0.05466594057050089
5.0572	0.05466036310286293
5.0576	0.05465478620308151
5.058	0.05464921063086148
5.058400000000001	0.054643636454567934
5.058800000000001	0.05463806208646094
5.059200000000001	0.054632488317249095
5.0596000000000005	0.054626916839083384
5.0600000000000005	0.05462134667535745
5.0604000000000005	0.05461577620854918
5.0608	0.05461020636423841
5.0612	0.054604639635562724
5.0616	0.054599072702310125
5.062	0.054593505532463116
5.0624	0.0545879389657582
5.0628	0.05458237463686311
5.0632	0.05457681018397509
5.0636	0.05457124642360589
5.064	0.05456568488856761
5.0644	0.05456012475881755
5.0648	0.0545545652219398
5.0652	0.0545490063413514
5.0656	0.05454344810905287
5.066	0.054537891282823936
5.066400000000001	0.054532335767136786
5.066800000000001	0.054526780858604185
5.067200000000001	0.05452122583453589
5.0676000000000005	0.054515673903642425
5.0680000000000005	0.05451012244126696
5.0684000000000005	0.05450457068022696
5.0688	0.054499019516216385
5.0692	0.05449347145584471
5.0696	0.05448792317920936
5.07	0.054482374674401646
5.0704	0.05447682602495729
5.0708	0.05447128046017935
5.0712	0.05446573775709962
5.0716	0.054460194834577313
5.072	0.05445465170866293
5.0724	0.05444910926676694
5.0728	0.054443566628118334
5.0732	0.05443802542540299
5.0736	0.05443248797262934
5.074	0.054426950325659695
5.0744	0.05442141246814891
5.074800000000001	0.05441587611095222
5.075200000000001	0.05441034113767451
5.0756000000000006	0.05440480660331393
5.0760000000000005	0.05439927270398226
5.0764000000000005	0.05439374031060318
5.0768	0.05438821012414574
5.0772	0.0543826795652429
5.0776	0.05437714952876471
5.078	0.05437161929205725
5.0784	0.05436608893379802
5.0788	0.05436056249481558
5.0792	0.05435503746130832
5.0796	0.05434951293022827
5.08	0.05434398818827446
5.0804	0.054338464035189715
5.0808	0.054332941306551974
5.0812	0.0543274183009973
5.0816	0.05432189823651734
5.082	0.0543163787491141
5.0824	0.05431085991760409
5.082800000000001	0.05430534088511019
5.083200000000001	0.054299824080067616
5.083600000000001	0.05429430786562661
5.0840000000000005	0.05428879305208434
5.0844000000000005	0.05428327876727801
5.0848	0.054277764282159024
5.0852	0.05427225209081654
5.0856	0.05426674137466747
5.086	0.054261231976991287
5.0864	0.05425572219356811
5.0868	0.054250212921606256
5.0872	0.05424470434943207
5.0876	0.054239198014444545
5.088	0.05423369234550113
5.0884	0.054228188071073435
5.0888	0.05422268430563304
5.0892	0.05421718112432694
5.0896	0.054211677748825626
5.09	0.054206175793175215
5.0904	0.054200675965866085
5.090800000000001	0.05419517663830531
5.091200000000001	0.05418967863941271
5.091600000000001	0.05418418036041195
5.0920000000000005	0.05417868423315031
5.0924000000000005	0.054173187901402464
5.0928	0.05416769296967794
5.0932	0.05416219863010885
5.0936	0.054156705715649345
5.094	0.05415121422888536
5.0944	0.05414572246333749
5.0948	0.05414023122843048
5.0952	0.05413474312545219
5.0956	0.054129255615813276
5.096	0.054123769424250345
5.0964	0.054118283755972385
5.0968	0.054112797881796015
5.0972	0.05410731180604178
5.0976	0.05410182641482075
5.098	0.05409634403908503
5.0984	0.05409086298238863
5.098800000000001	0.05408538163604859
5.099200000000001	0.054079900023042526
5.099600000000001	0.05407442217090741
5.1000000000000005	0.05406894492008163
5.1004000000000005	0.054063467403725696
5.1008000000000004	0.0540579904285825
5.1012	0.05405251486898621
5.1016	0.05404704070370092
5.102	0.054041567042170335
5.1024	0.054036094722799466
5.1028	0.05403062375383394
5.1032	0.05402515243370265
5.1036	0.05401968166066107
5.104	0.05401421071418544
5.1044	0.054008741232075996
5.1048	0.054003275571051
5.1052	0.05399781038283058
5.1056	0.053992344937685344
5.106	0.05398688180283129
5.1064	0.053981419214008564
5.106800000000001	0.05397595643032893
5.107200000000001	0.053970494346596065
5.107600000000001	0.05396503367668015
5.1080000000000005	0.05395957431213427
5.1084000000000005	0.05395411475511114
5.1088000000000005	0.05394865661213566
5.1092	0.053943200577887374
5.1096	0.05393774431680898
5.11	0.05393228942811901
5.1104	0.05392683498570405
5.1108	0.053921381957423464
5.1112	0.053915928636225297
5.1116	0.05391047665165538
5.112	0.05390502609127079
5.1124	0.053899575248036236
5.1128	0.05389412584000486
5.1132	0.05388867859698676
5.1136	0.05388323255293448
5.114	0.053877787707709235
5.1144	0.05387234260876084
5.114800000000001	0.05386689806289946
5.115200000000001	0.053861455680919934
5.115600000000001	0.05385601309960886
5.1160000000000005	0.05385057113437253
5.1164000000000005	0.053845132112641525
5.1168000000000005	0.05383969271852007
5.1172	0.05383425304174694
5.1176	0.053828815512512174
5.118	0.0538233777121111
5.1184	0.05381794052130284
5.1188	0.05381250386602221
5.1192	0.053807070328113604
5.1196	0.05380163809802185
5.12	0.05379620625773118
5.1204	0.05379077578142444
5.1208	0.05378534495785814
5.1212	0.05377991548099703
5.1216	0.05377448737603052
5.122	0.05376905892964923
5.1224	0.05376363103239279
5.122800000000001	0.053758205382507085
5.123200000000001	0.05375278027431918
5.123600000000001	0.05374735580275658
5.1240000000000006	0.05374193107745329
5.1244000000000005	0.05373650940094099
5.1248000000000005	0.05373108745921107
5.1252	0.05372566535846712
5.1256	0.053720246319041154
5.126	0.053714826936134386
5.1264	0.0537094072897738
5.1268	0.053703989802452945
5.1272	0.05369857291970104
5.1276	0.05369315817881182
5.128	0.053687745633438255
5.1284	0.05368233352953811
5.1288	0.05367692181067929
5.1292	0.05367151144068738
5.1296	0.053666100708569475
5.13	0.05366069132580198
5.1304	0.05365528329883207
5.1308	0.05364987580345504
5.131200000000001	0.05364446891476249
5.131600000000001	0.05363906337353219
5.132000000000001	0.05363365838010137
5.1324000000000005	0.053628254004289055
5.1328000000000005	0.05362285177996162
5.1332	0.05361744927443979
5.1336	0.05361204735271552
5.134	0.053606646646503164
5.1344	0.053601245565710776
5.1348	0.05359584744523438
5.1352	0.05359044977602678
5.1356	0.05358505179972095
5.136	0.05357965593047087
5.1364	0.053574260638913906
5.1368	0.05356886584924403
5.1372	0.053563472441494175
5.1376	0.053558079501360045
5.138	0.053552686985747666
5.1384	0.05354729586145757
5.1388	0.05354190521524349
5.139200000000001	0.05353651682165261
5.139600000000001	0.05353112808725757
5.140000000000001	0.053525739919179194
5.1404000000000005	0.05352035399599897
5.1408000000000005	0.05351496862885552
5.1412	0.05350958308572995
5.1416	0.053504200558628146
5.142	0.0534988169298205
5.1424	0.05349343542042151
5.1428	0.05348805426727632
5.1432	0.0534826728595762
5.1436	0.0534772944192079
5.144	0.05347191563490972
5.1444	0.05346653739573992
5.1448	0.05346116222398989
5.1452	0.05345578664573636
5.1456	0.05345041308848009
5.146	0.0534450400255686
5.1464	0.053439667394577284
5.1468	0.053434296154196814
5.147200000000001	0.05342892619581785
5.147600000000001	0.05342355761980344
5.148000000000001	0.053418187089844915
5.1484000000000005	0.05341281883096827
5.1488000000000005	0.05340745017612114
5.1492	0.05340208202696639
5.1496	0.05339671606831653
5.15	0.05339135061616296
5.1504	0.053385985746433384
5.1508	0.05338062307417091
5.1512	0.053375260092536014
5.1516	0.053369900093687805
5.152	0.05336453975387989
5.1524	0.053359179972466975
5.1528	0.05335382140077172
5.1532	0.0533484625396613
5.1536	0.053343105817176606
5.154	0.05333774968077176
5.1544	0.05333239557619207
5.1548	0.05332704197430027
5.155200000000001	0.053321688809604084
5.155600000000001	0.053316337038580075
5.156000000000001	0.053310986567179586
5.1564000000000005	0.053305636665910816
5.1568000000000005	0.05330028796716346
5.1572000000000005	0.0532949388876196
5.1576	0.053289590243115526
5.158	0.05328424218840788
5.1584	0.05327889627187132
5.1588	0.0532735509422535
5.1592	0.05326820773197016
5.1596	0.05326286421252435
5.16	0.05325752124908001
5.1604	0.053252178693552144
5.1608	0.05324683832086674
5.1612	0.05324149835803593
5.1616	0.05323615979303831
5.162	0.05323082243021182
5.1624	0.05322548313794817
5.1628	0.05322014686376075
5.163200000000001	0.05321480955415436
5.163600000000001	0.05320947434587486
5.164000000000001	0.05320413971039106
5.1644000000000005	0.053198807105630075
5.1648000000000005	0.05319347498587901
5.1652000000000005	0.053188144990449104
5.1656	0.053182814673662704
5.166	0.05317748654020393
5.1664	0.05317215792986141
5.1668	0.05316682893537472
5.1672	0.053161501304346714
5.1676	0.05315617501248726
5.168	0.05315085086926141
5.1684	0.05314552644881165
5.1688	0.05314020413874987
5.1692	0.05313488064820293
5.1696	0.05312956015667181
5.17	0.053124239348793845
5.1704	0.0531189214542358
5.1708	0.05311360153367217
5.171200000000001	0.05310828382164712
5.171600000000001	0.05310296585758989
5.172000000000001	0.053097649988048556
5.1724000000000006	0.05309233468703034
5.1728000000000005	0.05308702140573962
5.1732000000000005	0.05308170861733985
5.1736	0.05307639785833551
5.174	0.05307108596306609
5.1744	0.053065773594693666
5.1748	0.05306046257175001
5.1752	0.05305515369043923
5.1756	0.05304984532022383
5.176	0.053044537605624
5.1764	0.05303923119354448
5.1768	0.053033925260708714
5.1772	0.05302862144714893
5.1776	0.05302331650268488
5.178	0.05301801375877002
5.1784	0.053012713110464516
5.1788	0.0530074120506725
5.179200000000001	0.05300211230086571
5.179600000000001	0.05299681376096266
5.180000000000001	0.05299151726691864
5.180400000000001	0.05298622117769969
5.1808000000000005	0.052980924693181275
5.1812000000000005	0.05297562796255695
5.1816	0.05297033333230461
5.182	0.05296503919074025
5.1824	0.05295974707607709
5.1828	0.05295445543644883
5.1832	0.05294916348931755
5.1836	0.052943872773735356
5.184	0.05293858339368618
5.1844	0.052933293633653955
5.1848	0.05292800615018389
5.1852	0.05292271833864881
5.1856	0.05291743263056803
5.186	0.05291214571230096
5.1864	0.05290686179934834
5.1868	0.052901577579401615
5.1872	0.05289629552996844
5.187600000000001	0.05289101306756805
5.188000000000001	0.05288573269343133
5.188400000000001	0.052880451977659115
5.1888000000000005	0.05287517253631868
5.1892000000000005	0.05286989447305579
5.1896	0.052864616868599335
5.19	0.05285934128066183
5.1904	0.052854066164895075
5.1908	0.052848790625934616
5.1912	0.05284351558701994
5.1916	0.0528382419337835
5.192	0.05283296956330996
5.1924	0.05282769855618985
5.1928	0.05282242791186731
5.1932	0.05281715764697059
5.1936	0.052811889423813874
5.194	0.05280662242467027
5.1944	0.05280135505418149
5.1948	0.05279608890505949
5.1952	0.05279082481389019
5.195600000000001	0.052785559614740296
5.196000000000001	0.05278029655358818
5.196400000000001	0.05277503480183343
5.1968000000000005	0.052769773401246334
5.1972000000000005	0.05276451405454852
5.1976	0.05275925268641968
5.198	0.05275399352773613
5.1984	0.052748734066249026
5.1988	0.05274347745529773
5.1992	0.052738222885028274
5.1996	0.05273296558279372
5.2	0.05272771032830281
5.2004	0.05272245639548723
5.2008	0.052717203861754824
5.2012	0.052711951798906864
5.2016	0.05270670013378631
5.202	0.052701450525932114
5.2024	0.052696201337585236
5.2028	0.052690952656026635
5.2032	0.05268570518956106
5.203600000000001	0.052680458158035126
5.204000000000001	0.05267521324771396
5.204400000000001	0.052669967940019435
5.2048000000000005	0.05266472385092391
5.2052000000000005	0.052659478569350604
5.2056000000000004	0.052654236300571755
5.206	0.05264899533534695
5.2064	0.05264375470606919
5.2068	0.05263851692585286
5.2072	0.05263327625196279
5.2076	0.052628037771865976
5.208	0.05262280131308694
5.2084	0.05261756525628902
5.2088	0.05261232879274813
5.2092	0.052607092761748464
5.2096	0.05260185894048042
5.21	0.052596627159174236
5.2104	0.05259139575725302
5.2108	0.052586163955823495
5.2112	0.05258093259034391
5.211600000000001	0.05257570181609883
5.212000000000001	0.05257047388178626
5.212400000000001	0.05256524547383701
5.2128000000000005	0.05256001834565194
5.2132000000000005	0.05255479325153778
5.2136000000000005	0.052549567716387524
5.214	0.05254434268823771
5.2144	0.05253911730974081
5.2148	0.05253389488767535
5.2152	0.052528674444230705
5.2156	0.05252345184549989
5.216	0.052518231486466505
5.2164	0.05251301239029227
5.2168	0.05250779445552467
5.2172	0.05250257616209697
5.2176	0.052497358331542565
5.218	0.052492142655718665
5.2184	0.05248692820395262
5.2188	0.05248171328483442
5.2192	0.05247649970687163
5.219600000000001	0.052471288184862686
5.220000000000001	0.052466077089559415
5.220400000000001	0.052460865617313335
5.2208000000000006	0.05245565708505506
5.2212000000000005	0.05245044808166355
5.2216000000000005	0.05244524032554365
5.222	0.05244003379496909
5.2224	0.052434826822933545
5.2228	0.0524296218953183
5.2232	0.052424415768222765
5.2236	0.05241921098715596
5.224	0.05241400906301352
5.2244	0.05240880669646686
5.2248	0.052403603961240997
5.2252	0.05239840417264474
5.2256	0.052393203927499354
5.226	0.05238800574427416
5.2264	0.05238280793902861
5.2268	0.052377610610329306
5.2272	0.05237241461349762
5.227600000000001	0.05236721888588958
5.228000000000001	0.05236202361869158
5.228400000000001	0.05235682978544165
5.228800000000001	0.05235163786059027
5.2292000000000005	0.052346445485087933
5.2296000000000005	0.05234125518622912
5.23	0.05233606541277391
5.2304	0.05233087678151438
5.2308	0.05232568851962416
5.2312	0.05232050064056015
5.2316	0.05231531400781586
5.232	0.05231012703729343
5.2324	0.05230494295176691
5.2328	0.052299760051681465
5.2332	0.052294575086596407
5.2336	0.05228939308286984
5.234	0.05228421387001703
5.2344	0.05227903097855702
5.2348	0.05227385096308068
5.2352	0.05226867383370415
5.2356	0.052263493917497406
5.236000000000001	0.052258316012202766
5.236400000000001	0.05225314098293543
5.236800000000001	0.05224796549619093
5.2372000000000005	0.0522427896589549
5.2376000000000005	0.05223761507238123
5.238	0.052232441648461525
5.2384	0.05222726946829703
5.2388	0.05222209693485402
5.2392	0.052216925649002266
5.2396	0.05221175563126379
5.24	0.052206586884355755
5.2404	0.05220141937946088
5.2408	0.052196253004810345
5.2412	0.05219108707073894
5.2416	0.052185922324885725
5.242	0.052180757173011294
5.2424	0.05217559320429399
5.2428	0.052170431234937475
5.2432	0.052165268909553864
5.2436	0.052160109371074626
5.244000000000001	0.05215494938631848
5.244400000000001	0.05214978903717171
5.244800000000001	0.05214463157809979
5.2452000000000005	0.05213947373175709
5.2456000000000005	0.05213431543581948
5.246	0.052129159995527696
5.2464	0.05212400409787821
5.2468	0.052118849448418936
5.2472	0.05211369532314403
5.2476	0.05210854156199318
5.248	0.05210339068429504
5.2484	0.05209823933223068
5.2488	0.052093088411894195
5.2492	0.05208793881115348
5.2496	0.05208279116786252
5.25	0.052077642960450365
5.2504	0.05207249602039765
5.2508	0.05206735193773582
5.2512	0.052062206566114155
5.2516	0.05205706156203982
5.252000000000001	0.05205191942284837
5.252400000000001	0.0520467768216164
5.252800000000001	0.05204163618875912
5.2532000000000005	0.05203649340175098
5.2536000000000005	0.05203135263323733
5.2540000000000004	0.05202621476781377
5.2544	0.052021076529226384
5.2548	0.05201593793155335
5.2552	0.05201080140027703
5.2556	0.05200566593257383
5.256	0.05200053084560363
5.2564	0.05199539531966124
5.2568	0.05199026196969103
5.2572	0.051985128995278185
5.2576	0.05197999719547153
5.258	0.05197486576496635
5.2584	0.0519697363270093
5.2588	0.05196460725233687
5.2592	0.0519594794985998
5.2596	0.05195435200992071
5.260000000000001	0.05194922415994119
5.260400000000001	0.051944099168791835
5.260800000000001	0.05193897371916223
5.2612000000000005	0.051933850326173814
5.2616000000000005	0.05192872480483035
5.2620000000000005	0.05192360139079033
5.2624	0.051918480863142547
5.2628	0.05191335997585378
5.2632	0.05190824115372983
5.2636	0.05190312031719824
5.264	0.05189800147586909
5.2644	0.05189288469012099
5.2648	0.05188776818760277
5.2652	0.05188265293971872
5.2656	0.051877537243761984
5.266	0.051872423714088844
5.2664	0.05186731054835736
5.2668	0.051862198544682436
5.2672	0.051857086896265225
5.2676	0.05185197560731736
5.268000000000001	0.05184686557754459
5.268400000000001	0.051841756796855876
5.268800000000001	0.05183664832556678
5.2692000000000005	0.0518315426382816
5.2696000000000005	0.0518264340097957
5.2700000000000005	0.051821328334109684
5.2704	0.05181622463072022
5.2708	0.051811121207781974
5.2712	0.0518060197700938
5.2716	0.051800915380983636
5.272	0.05179581389615395
5.2724	0.051790712866736865
5.2728	0.05178561385231939
5.2732	0.05178051609561829
5.2736	0.05177541786371587
5.274	0.05177032016422112
5.2744	0.05176522352805368
5.2748	0.051760127166947334
5.2752	0.051755031960354025
5.2756	0.05174993874262823
5.276000000000001	0.05174484579790273
5.276400000000001	0.05173975321323554
5.276800000000001	0.051734661029645856
5.277200000000001	0.051729570014777626
5.2776000000000005	0.051724481070309025
5.2780000000000005	0.051719392419249166
5.2784	0.05171430415272338
5.2788	0.051709215401884
5.2792	0.05170412881196795
5.2796	0.05169904500638389
5.28	0.05169396074659682
5.2804	0.051688878466094046
5.2808	0.05168379322397543
5.2812	0.05167871087300657
5.2816	0.051673628875891
5.282	0.05166854887725214
5.2824	0.051663469226857606
5.2828	0.051658390748191785
5.2832	0.051653311074018826
5.2836	0.05164823355661419
5.284000000000001	0.05164315717776724
5.284400000000001	0.05163808186282337
5.284800000000001	0.05163300681817928
5.285200000000001	0.05162793292672474
5.2856000000000005	0.051622860206725685
5.2860000000000005	0.05161778692795205
5.2864	0.0516127157220555
5.2868	0.05160764480432167
5.2872	0.05160257514973676
5.2876	0.05159750583079126
5.288	0.051592437816710635
5.2884	0.05158736924769336
5.2888	0.05158230347733639
5.2892	0.05157723557306171
5.2896	0.0515721696798378
5.29	0.05156710584801116
5.2904	0.05156204230145489
5.2908	0.05155698083445004
5.2912	0.05155191963334316
5.2916	0.05154685969212358
5.292	0.051541799296765944
5.292400000000001	0.05153673935303282
5.292800000000001	0.05153168049928092
5.293200000000001	0.051526622735706074
5.2936000000000005	0.051521566071703995
5.2940000000000005	0.0515165097284469
5.2944	0.05151145456620665
5.2948	0.05150640060124767
5.2952	0.05150134689310182
5.2956	0.05149629430281977
5.296	0.05149124122823456
5.2964	0.0514861909977542
5.2968	0.051481139483261495
5.2972	0.0514760907738786
5.2976	0.05147104162943206
5.298	0.051465995279524224
5.2984	0.05146094767091047
5.2988	0.051455902791368135
5.2992	0.05145085658876791
5.2996	0.05144581075679955
5.3	0.05144076603188896
5.300400000000001	0.05143572253572859
5.300800000000001	0.051430680193625955
5.301200000000001	0.05142563910039821
5.3016000000000005	0.05142059915122177
5.3020000000000005	0.05141556035698003
5.3024000000000004	0.051410521911856355
5.3028	0.05140548468859152
5.3032	0.051400447867537835
5.3036	0.0513954130096167
5.304	0.051390376831225604
5.3044	0.05138534269910511
5.3048	0.05138030895539469
5.3052	0.05137527723960522
5.3056	0.05137024509114585
5.306	0.05136521251377668
5.3064	0.0513601820119709
5.3068	0.051355150979807807
5.3072	0.051350122681072086
5.3076	0.05134509468084625
5.308	0.051340068553191065
5.308400000000001	0.05133504273828715
5.308800000000001	0.051330017176922205
5.309200000000001	0.051324991041036605
5.3096000000000005	0.0513199661624022
5.3100000000000005	0.05131494162340677
5.3104000000000005	0.0513099191369053
5.3108	0.05130489781258363
5.3112	0.05129987602806052
5.3116	0.051294856294785474
5.312	0.051289836817953405
5.3124	0.05128481931101836
5.3128	0.05127980126132925
5.3132	0.05127478525501361
5.3136	0.051269768672899785
5.314	0.051264754863216466
5.3144	0.05125974046887094
5.3148	0.051254727938111144
5.3152	0.05124971572552217
5.3156	0.05124470376298784
5.316	0.05123969223573954
5.316400000000001	0.0512346810604708
5.316800000000001	0.051229671893512574
5.317200000000001	0.05122466155367644
5.3176000000000005	0.05121965333993872
5.3180000000000005	0.051214645450435414
5.3184000000000005	0.05120963967627301
5.3188	0.05120463421482546
5.3192	0.05119962915228282
5.3196	0.05119462529692165
5.32	0.05118962255393611
5.3204	0.05118462093519727
5.3208	0.05117962042478186
5.3212	0.0511746210444749
5.3216	0.05116962188250218
5.322	0.051164622981025754
5.3224	0.051159625230570716
5.3228	0.05115462773222301
5.3232	0.051149632261445976
5.3236	0.05114463621960108
5.324	0.05113964284425887
5.324400000000001	0.051134648895440726
5.324800000000001	0.05112965446709561
5.325200000000001	0.05112466282115258
5.3256000000000006	0.05111967070942525
5.3260000000000005	0.05111468139055464
5.3264000000000005	0.051109691520204614
5.3268	0.05110470200414041
5.3272	0.05109971439308747
5.3276	0.05109472786223024
5.328	0.05108974250127041
5.3284	0.05108475820758762
5.3288	0.05107977418057419
5.3292	0.05107478966954959
5.3296	0.05106980628414104
5.33	0.051064824126549446
5.3304	0.05105984316546752
5.3308	0.05105486340879628
5.3312	0.05104988392347076
5.3316	0.05104490475009049
5.332	0.05103992758282205
5.332400000000001	0.051034949809552255
5.332800000000001	0.05102997397593556
5.333200000000001	0.051024998416918765
5.333600000000001	0.05102002226888558
5.3340000000000005	0.05101504877473617
5.3344000000000005	0.051010074799392235
5.3348	0.051005101159648736
5.3352	0.05100012943045473
5.3356	0.0509951572399272
5.336	0.050990187842361534
5.3364	0.050985218706891766
5.3368	0.05098024999757389
5.3372	0.05097528243881022
5.3376	0.050970315946999745
5.338	0.05096535052597517
5.3384	0.050960384618672916
5.3388	0.05095541984266383
5.3392	0.05095045622076477
5.3396	0.05094549291742678
5.34	0.05094052987066411
5.3404	0.05093556879681049
5.340800000000001	0.050930607094291536
5.341200000000001	0.05092564730937055
5.341600000000001	0.050920687793293284
5.3420000000000005	0.05091572856968973
5.3424000000000005	0.050910772240841395
5.3428	0.050905815472724214
5.3432	0.05090085825134594
5.3436	0.050895903822168354
5.344	0.050890948913645206
5.3444	0.05088599432791219
5.3448	0.050881043249615066
5.3452	0.05087609159285311
5.3456	0.050871141872959824
5.346	0.05086619230645095
5.3464	0.05086124299600514
5.3468	0.05085629557148852
5.3472	0.0508513476008533
5.3476	0.05084640070899005
5.348	0.05084145490021419
5.3484	0.05083650944277063
5.348800000000001	0.05083156426366553
5.349200000000001	0.050826620259799005
5.349600000000001	0.05082167651761582
5.3500000000000005	0.050816733076488374
5.3504000000000005	0.05081179162995464
5.3508000000000004	0.050806850371925116
5.3512	0.05080190948036123
5.3516	0.050796970726620705
5.352	0.05079203150536171
5.3524	0.050787093420784024
5.3528	0.05078215801057806
5.3532	0.05077722202278523
5.3536	0.05077228636142361
5.354	0.05076735260289156
5.3544	0.05076241909759027
5.3548	0.05075748601503427
5.3552	0.05075255408001522
5.3556	0.05074762320944359
5.356	0.050742691787748595
5.3564	0.050737761601145626
5.356800000000001	0.05073283255598937
5.357200000000001	0.05072790302570884
5.357600000000001	0.0507229746511525
5.3580000000000005	0.05071804902267263
5.3584000000000005	0.05071312362345659
5.3588000000000005	0.05070819943263938
5.3592	0.050703276320970714
5.3596	0.05069835264298772
5.36	0.050693431654111776
5.3604	0.05068851002140484
5.3608	0.05068358776745341
5.3612	0.050678669027095946
5.3616	0.05067374983758266
5.362	0.05066883018811996
5.3624	0.05066391249175917
5.3628	0.05065899659742035
5.3632	0.05065408022199591
5.3636	0.05064916418777299
5.364	0.05064425004402806
5.3644	0.050639336147802805
5.364800000000001	0.05063442257892525
5.365200000000001	0.05062951015077888
5.365600000000001	0.050624597236511026
5.3660000000000005	0.050619685460568054
5.3664000000000005	0.05061477724342367
5.3668000000000005	0.05060986909959997
5.3672	0.050604961203840504
5.3676	0.050600053570683534
5.368	0.05059514709838897
5.3684	0.05059024087413211
5.3688	0.05058533485334393
5.3692	0.050580430831842715
5.3696	0.05057552722807346
5.37	0.05057062476656038
5.3704	0.05056572172349749
5.3708	0.05056082142474261
5.3712	0.05055592055003422
5.3716	0.050551020795628454
5.372	0.050546123001996235
5.3724	0.05054122537089778
5.372800000000001	0.05053632716683254
5.373200000000001	0.05053143098837487
5.373600000000001	0.050526535864882205
5.3740000000000006	0.05052164170452522
5.3744000000000005	0.05051674786998961
5.3748000000000005	0.05051185346889353
5.3752	0.050506960305920945
5.3756	0.05050206745757868
5.376	0.050497177271103144
5.3764	0.05049228888217294
5.3768	0.0504874006516387
5.3772	0.05048251188762032
5.3776	0.05047762341797157
5.378	0.05047273612506853
5.3784	0.050467849889155425
5.3788	0.05046296480286194
5.3792	0.050458079953956014
5.3796	0.05045319792899294
5.38	0.05044831525562976
5.3804	0.05044343274773455
5.380800000000001	0.050438550575943264
5.381200000000001	0.05043367191626025
5.381600000000001	0.0504287925864223
5.382000000000001	0.050423912664901094
5.3824000000000005	0.05041903388041813
5.3828000000000005	0.05041415623999146
5.3832	0.05040927882460933
5.3836	0.050404402550394134
5.384	0.050399527347189
5.3844	0.05039465401508658
5.3848	0.05038978011277373
5.3852	0.05038490725905498
5.3856	0.050380033924513845
5.386	0.050375161741152974
5.3864	0.050370293022661494
5.3868	0.05036542365512531
5.3872	0.050360554558670945
5.3876	0.050355686611796124
5.388	0.05035081890892379
5.3884	0.05034595300281919
5.388800000000001	0.050341086526665024
5.389200000000001	0.05033622273024141
5.389600000000001	0.05033135918339726
5.390000000000001	0.050326495816609196
5.3904000000000005	0.05032163198128203
5.3908000000000005	0.05031677011137203
5.3912	0.05031190922645756
5.3916	0.05030704850582679
5.392	0.05030218806514952
5.3924	0.050297328858162293
5.3928	0.050292472339551586
5.3932	0.0502876151583721
5.3936	0.05028275896976353
5.394	0.05027790311497071
5.3944	0.0502730467017477
5.3948	0.05026819225583046
5.3952	0.05026334048611192
5.3956	0.05025848809010591
5.396	0.05025363598343435
5.3964	0.050248785040840294
5.3968	0.0502439367587173
5.397200000000001	0.05023908860953119
5.397600000000001	0.05023423981678232
5.398000000000001	0.05022939039002827
5.3984000000000005	0.050224544481286215
5.3988000000000005	0.05021969975002061
5.3992	0.050214854461781755
5.3996	0.05021000861377589
5.4	0.050205163817312104
5.4004	0.05020032100011462
5.4008	0.050195479975669643
5.4012	0.05019063829280468
5.4016	0.0501857968640359
5.402	0.05018095666687494
5.4024	0.050176117545404963
5.4028	0.050171279477001396
5.4032	0.05016644157653738
5.4036	0.050161604733112375
5.404	0.05015676733198704
5.4044	0.05015193189136202
5.4048	0.05014709825913655
5.405200000000001	0.05014226479642114
5.405600000000001	0.05013743071027754
5.406000000000001	0.05013259610874632
5.4064000000000005	0.050127765038130656
5.4068000000000005	0.0501229359492954
5.4072000000000005	0.05011810622157442
5.4076	0.0501132767018998
5.408	0.05010844834740835
5.4084	0.050103620228805434
5.4088	0.05009879227921643
5.4092	0.050093966967978965
5.4096	0.05008914271910714
5.41	0.050084317887825414
5.4104	0.050079494112906686
5.4108	0.050074670670513965
5.4112	0.05006984828833805
5.4116	0.050065026874647756
5.412	0.0500602056304682
5.4124	0.050055386259123535
5.4128	0.0500505678894233
5.413200000000001	0.05004574969907438
5.413600000000001	0.05004093097033857
5.414000000000001	0.05003611331769009
5.4144000000000005	0.05003129832776809
5.4148000000000005	0.05002648335657034
5.4152000000000005	0.050021667794775126
5.4156	0.05001685172766002
5.416	0.05001204000759929
5.4164	0.050007229421380694
5.4168	0.05000241821254714
5.4172	0.049997607208986494
5.4176	0.04999279736913709
5.418	0.049987987764586794
5.4184	0.049983178329292666
5.4188	0.04997837072264644
5.4192	0.04997356412897669
5.4196	0.049968758450762985
5.42	0.049963952968867686
5.4204	0.049959148578351265
5.4208	0.04995434444288582
5.421200000000001	0.049949540574122486
5.421600000000001	0.049944738682530465
5.422000000000001	0.04993993778268868
5.4224000000000006	0.0499351370564598
5.4228000000000005	0.0499303365835555
5.4232000000000005	0.049925536290530315
5.4236	0.04992073864374158
5.424	0.04991594047040271
5.4244	0.049911143461128016
5.4248	0.04990634910425462
5.4252	0.04990155490069981
5.4256	0.04989676006967769
5.426	0.049891967031751694
5.4264	0.04988717414782162
5.4268	0.04988238062417116
5.4272	0.049877587296234815
5.4276	0.049872797578265016
5.428	0.04986800875244324
5.4284	0.04986322002181187
5.4288	0.04985843234887144
5.429200000000001	0.04985364411265347
5.429600000000001	0.049848856938346287
5.430000000000001	0.04984407010714742
5.430400000000001	0.049839284342102164
5.4308000000000005	0.049834498816409
5.4312000000000005	0.049829715245940376
5.4316	0.049824932649709
5.432	0.049820150212469105
5.4324	0.04981536801664288
5.4328	0.04981058770626856
5.4332	0.04980580750214991
5.4336	0.049801026696961403
5.434	0.049796248608204086
5.4344	0.04979147072438517
5.4348	0.049786694013032484
5.4352	0.049781917540992704
5.4356	0.04977714367314512
5.436	0.04977236916825045
5.4364	0.04976759484879201
5.4368	0.049762822484542224
5.437200000000001	0.049758049469526666
5.437600000000001	0.049753276620646214
5.438000000000001	0.049748505750433436
5.438400000000001	0.04974373506139618
5.4388000000000005	0.049738966199385226
5.4392000000000005	0.04973419833443671
5.4396	0.04972943057982282
5.44	0.049724662960253574
5.4404	0.04971989638797847
5.4408	0.04971513003557815
5.4412	0.04971036561845221
5.4416	0.04970560224084286
5.442	0.04970083906668121
5.4424	0.04969607615652083
5.4428	0.04969131435336194
5.4432	0.049686552735917155
5.4436	0.04968179056833033
5.444	0.04967703277273605
5.4444	0.049672275109315156
5.4448	0.04966751678111736
5.4452	0.04966276103710665
5.445600000000001	0.049658004640683706
5.446000000000001	0.0496532484180755
5.446400000000001	0.04964849405773375
5.4468000000000005	0.04964373904387975
5.4472000000000005	0.049638985827296644
5.4476	0.04963423286897706
5.448	0.0496294809112684
5.4484	0.04962473004201384
5.4488	0.04961997937101359
5.4492	0.049615228918843735
5.4496	0.04961048118986888
5.45	0.04960573353936959
5.4504	0.04960098616370989
5.4508	0.04959623978589611
5.4512	0.04959149358507886
5.4516	0.04958674765174875
5.452	0.04958200361465859
5.4524	0.04957725968586402
5.4528	0.049572517567768926
5.4532	0.0495677755109446
5.453600000000001	0.04956303278403473
5.454000000000001	0.04955829270107448
5.454400000000001	0.049553551947321584
5.4548000000000005	0.04954881060957084
5.4552000000000005	0.04954407190903887
5.4556000000000004	0.04953933261924248
5.456	0.04953459515543457
5.4564	0.049529858784501
5.4568	0.0495251233613998
5.4572	0.049520389697564005
5.4576	0.04951565615577558
5.458	0.04951092267616053
5.4584	0.049506190250735216
5.4588	0.049501458777708174
5.4592	0.04949672836381147
5.4596	0.04949199728179121
5.46	0.04948726725289332
5.4604	0.04948253827602622
5.4608	0.049477810332683725
5.4612	0.0494730842534975
5.461600000000001	0.049468358333702556
5.462000000000001	0.04946363256480635
5.462400000000001	0.049458907788778705
5.4628000000000005	0.049454183118215034
5.4632000000000005	0.049449460334280104
5.4636000000000005	0.04944473765514834
5.464	0.049440014348731576
5.4644	0.04943529371910471
5.4648	0.049430572450719135
5.4652	0.04942585384945042
5.4656	0.04942113458503328
5.466	0.04941641556316734
5.4664	0.049411698483324384
5.4668	0.04940698081836903
5.4672	0.049402265820992164
5.4676	0.04939755103719867
5.468	0.049392836393168715
5.4684	0.049388122782557775
5.4688	0.04938341009428915
5.4692	0.04937869841259179
5.469600000000001	0.04937398765048606
5.470000000000001	0.04936927790250589
5.470400000000001	0.049364568257565966
5.4708000000000006	0.04935985891341799
5.4712000000000005	0.04935515058550355
5.4716000000000005	0.04935044163396429
5.472	0.0493457345016739
5.4724	0.049341027495740986
5.4728	0.04933632231408902
5.4732	0.04933161719429957
5.4736	0.049326911411161745
5.474	0.049322208284469315
5.4744	0.049317504502310094
5.4748	0.04931280337427124
5.4752	0.049308101572375196
5.4756	0.0493034016367796
5.476	0.04929870281337623
5.4764	0.04929400414073315
5.4768	0.04928930741351445
5.4772	0.049284610824457564
5.477600000000001	0.04927991526658726
5.478000000000001	0.04927521982049521
5.478400000000001	0.049270526116571234
5.478800000000001	0.049265832536846355
5.4792000000000005	0.04926113989942982
5.4796000000000005	0.049256446504321705
5.48	0.04925175407575744
5.4804	0.049247062623820725
5.4808	0.04924237213960425
5.4812	0.04923768265056305
5.4816	0.049232993251866586
5.482	0.04922830566909342
5.4824	0.04922361819827892
5.4828	0.04921893252128351
5.4832	0.04921424694797971
5.4836	0.04920956325577286
5.484	0.04920487964951725
5.4844	0.04920019550323196
5.4848	0.049195514034170884
5.4852	0.04919083110381983
5.485600000000001	0.049186150670425643
5.486000000000001	0.04918146950055624
5.486400000000001	0.04917679004950404
5.486800000000001	0.049172110762580434
5.4872000000000005	0.049167433209471256
5.4876000000000005	0.0491627542021954
5.488	0.04915807700841901
5.4884	0.04915340000134538
5.4888	0.049148724804868205
5.4892	0.04914404896891311
5.4896	0.049139375819438724
5.49	0.0491347012014276
5.4904	0.04913002757136031
5.4908	0.04912535576250254
5.4912	0.049120684211749754
5.4916	0.04911601438604085
5.492	0.04911134472657641
5.4924	0.049106676866452315
5.4928	0.04910200834714751
5.4932	0.04909734247990616
5.493600000000001	0.049092675943380626
5.494000000000001	0.04908801205018998
5.494400000000001	0.04908334659217939
5.494800000000001	0.04907868361913237
5.4952000000000005	0.049074018277624254
5.4956000000000005	0.0490693555488495
5.496	0.04906469219182852
5.4964	0.049060030655309284
5.4968	0.049055369367997814
5.4972	0.049050709799332126
5.4976	0.04904605038338339
5.498	0.049041391936244905
5.4984	0.049036733576324876
5.4988	0.04903207627010042
5.4992	0.04902741992448001
5.4996	0.04902276454363119
5.5	0.04901811010579182
5.5004	0.04901345663619128
5.5008	0.04900880248044992
5.5012	0.04900414938181841
5.5016	0.0489994956940919
5.502000000000001	0.04899484385538022
5.502400000000001	0.04899019208232824
5.502800000000001	0.04898554296529711
[truncated: 1,144,613 more chars]
